# Supplementary material for: A comprehensive method for amplicon-based and metagenomic characterization of viruses, bacteria, and eukaryotes in freshwater samples
Source: Microbiome. 2016 Jul 11;4(1):20. doi: 10.1186/s40168-016-0166-1 (PMC5011856; doi:10.1186/s40168-016-0166-1)
Supplement: Additional file 2: — Excel file contains output data from MG-RAST, mPUMA, and MetaVir reported in this study. Singletons have been removed from the analysis. (XLSX 1941 kb) [file 40168_2016_166_MOESM2_ESM.xlsx]

## Sheet: Bacteria
Metagenome	domain	phylum	class	order	family	genus	relative_abundance_%
UPL	Bacteria	-	-	-	-	-	14.8168
UPL	Bacteria	Proteobacteria	-	-	-	-	4.24848
UPL	Bacteria	Proteobacteria	Betaproteobacteria	Burkholderiales	Burkholderiaceae	Polynucleobacter	2.51895
UPL	Bacteria	Proteobacteria	Alphaproteobacteria	-	-	-	2.33228
UPL	Bacteria	Proteobacteria	Betaproteobacteria	Burkholderiales	-	-	1.54061
UPL	Bacteria	Proteobacteria	Betaproteobacteria	-	-	-	1.04581
UPL	Bacteria	Proteobacteria	Betaproteobacteria	Burkholderiales	Comamonadaceae	-	0.895126
UPL	Bacteria	unclassified (derived from Bacteria)	unclassified (derived from Bacteria)	unclassified (derived from Bacteria)	unclassified (derived from Bacteria)	unclassified (derived from Bacteria)	0.730945
UPL	Bacteria	Proteobacteria	Gammaproteobacteria	-	-	-	0.692711
UPL	Bacteria	Proteobacteria	Alphaproteobacteria	Rhizobiales	-	-	0.674718
UPL	Bacteria	Acidobacteria	Solibacteres	Solibacterales	Solibacteraceae	Candidatus Solibacter	0.542024
UPL	Bacteria	Firmicutes	-	-	-	-	0.510537
UPL	Bacteria	Proteobacteria	Alphaproteobacteria	Rhizobiales	Bradyrhizobiaceae	-	0.483548
UPL	Bacteria	Actinobacteria	Actinobacteria (class)	Actinomycetales	-	-	0.458808
UPL	Bacteria	Proteobacteria	Betaproteobacteria	Burkholderiales	Burkholderiaceae	-	0.434069
UPL	Bacteria	Proteobacteria	Gammaproteobacteria	Pseudomonadales	Pseudomonadaceae	Pseudomonas	0.341857
UPL	Bacteria	Proteobacteria	Betaproteobacteria	Burkholderiales	Burkholderiaceae	Burkholderia	0.337359
UPL	Bacteria	Bacteroidetes	-	-	-	-	0.290129
UPL	Bacteria	Proteobacteria	Betaproteobacteria	Burkholderiales	Comamonadaceae	Polaromonas	0.28788
UPL	Bacteria	Proteobacteria	Alphaproteobacteria	Rhizobiales	Bradyrhizobiaceae	Bradyrhizobium	0.272136
UPL	Bacteria	Nitrospirae	Nitrospira (class)	Nitrospirales	Nitrospiraceae	Nitrospira	0.220408
UPL	Bacteria	Chloroflexi	Ktedonobacteria	Ktedonobacterales	Ktedonobacteraceae	Ktedonobacter	0.202415
UPL	Bacteria	Proteobacteria	Alphaproteobacteria	Rhizobiales	Methylobacteriaceae	Methylobacterium	0.197917
UPL	Bacteria	Acidobacteria	Acidobacteria (class)	Acidobacteriales	Acidobacteriaceae	Acidobacterium	0.193419
UPL	Bacteria	Proteobacteria	Deltaproteobacteria	-	-	-	0.19117
UPL	Bacteria	Proteobacteria	Gammaproteobacteria	Legionellales	Legionellaceae	Legionella	0.186672
UPL	Bacteria	Chlamydiae	Chlamydiae (class)	Chlamydiales	-	-	0.184423
UPL	Bacteria	Proteobacteria	Deltaproteobacteria	Desulfuromonadales	Geobacteraceae	Geobacter	0.179925
UPL	Bacteria	Acidobacteria	-	-	-	-	0.16868
UPL	Bacteria	Proteobacteria	Alphaproteobacteria	Sphingomonadales	Sphingomonadaceae	-	0.16868
UPL	Bacteria	Firmicutes	Clostridia	Clostridiales	-	-	0.161932
UPL	Bacteria	Proteobacteria	Alphaproteobacteria	Sphingomonadales	-	-	0.152936
UPL	Bacteria	Proteobacteria	Alphaproteobacteria	Caulobacterales	Caulobacteraceae	-	0.14394
UPL	Bacteria	Proteobacteria	Gammaproteobacteria	Enterobacteriales	Enterobacteriaceae	-	0.14394
UPL	Bacteria	Verrucomicrobia	Spartobacteria	unclassified (derived from Spartobacteria)	unclassified (derived from Spartobacteria)	Chthoniobacter	0.14394
UPL	Bacteria	Proteobacteria	Deltaproteobacteria	Bdellovibrionales	Bdellovibrionaceae	Bdellovibrio	0.137193
UPL	Bacteria	Planctomycetes	Planctomycetacia	Planctomycetales	Planctomycetaceae	-	0.134944
UPL	Bacteria	Planctomycetes	Planctomycetacia	Planctomycetales	Planctomycetaceae	Planctomyces	0.134944
UPL	Bacteria	Proteobacteria	Alphaproteobacteria	Caulobacterales	Caulobacteraceae	Brevundimonas	0.132695
UPL	Bacteria	Firmicutes	Clostridia	Clostridiales	Clostridiaceae	Clostridium	0.130446
UPL	Bacteria	Proteobacteria	Deltaproteobacteria	Desulfovibrionales	Desulfovibrionaceae	Desulfovibrio	0.121449
UPL	Bacteria	Proteobacteria	Alphaproteobacteria	Caulobacterales	Caulobacteraceae	Caulobacter	0.112453
UPL	Bacteria	Proteobacteria	Alphaproteobacteria	Rhodospirillales	Rhodospirillaceae	Magnetospirillum	0.112453
UPL	Bacteria	Acidobacteria	unclassified (derived from Acidobacteria)	unclassified (derived from Acidobacteria)	unclassified (derived from Acidobacteria)	Candidatus Koribacter	0.110204
UPL	Bacteria	Cyanobacteria	unclassified (derived from Cyanobacteria)	-	-	-	0.110204
UPL	Bacteria	Actinobacteria	Actinobacteria (class)	Actinomycetales	Streptomycetaceae	Streptomyces	0.101208
UPL	Bacteria	Verrucomicrobia	-	-	-	-	0.101208
UPL	Bacteria	Proteobacteria	Alphaproteobacteria	Rhizobiales	Bradyrhizobiaceae	Rhodopseudomonas	0.0989587
UPL	Bacteria	Actinobacteria	Actinobacteria (class)	-	-	-	0.0967096
UPL	Bacteria	Proteobacteria	Betaproteobacteria	Burkholderiales	Comamonadaceae	Variovorax	0.0967096
UPL	Bacteria	Firmicutes	Bacilli	Bacillales	Bacillaceae	Bacillus	0.0944606
UPL	Bacteria	Proteobacteria	Alphaproteobacteria	Rhodobacterales	Rhodobacteraceae	-	0.0944606
UPL	Bacteria	Proteobacteria	Alphaproteobacteria	Sphingomonadales	Sphingomonadaceae	Sphingomonas	0.0944606
UPL	Bacteria	Verrucomicrobia	Verrucomicrobiae	Verrucomicrobiales	Verrucomicrobia subdivision 3	unclassified (derived from Verrucomicrobia subdivision 3)	0.0944606
UPL	Bacteria	Bacteroidetes	Sphingobacteria	Sphingobacteriales	Sphingobacteriaceae	Pedobacter	0.0922115
UPL	Bacteria	Gemmatimonadetes	Gemmatimonadetes (class)	Gemmatimonadales	Gemmatimonadaceae	Gemmatimonas	0.0922115
UPL	Bacteria	Proteobacteria	Alphaproteobacteria	unclassified (derived from Alphaproteobacteria)	unclassified (derived from Alphaproteobacteria)	unclassified (derived from Alphaproteobacteria)	0.0922115
UPL	Bacteria	Proteobacteria	Gammaproteobacteria	unclassified (derived from Gammaproteobacteria)	unclassified (derived from Gammaproteobacteria)	unclassified (derived from Gammaproteobacteria)	0.0922115
UPL	Bacteria	Proteobacteria	Betaproteobacteria	Burkholderiales	Burkholderiaceae	Cupriavidus	0.0899624
UPL	Bacteria	Actinobacteria	Actinobacteria (class)	Actinomycetales	Frankiaceae	Frankia	0.0854643
UPL	Bacteria	Proteobacteria	Betaproteobacteria	Burkholderiales	Comamonadaceae	Curvibacter	0.0832153
UPL	Bacteria	Proteobacteria	Betaproteobacteria	Burkholderiales	Oxalobacteraceae	-	0.0832153
UPL	Bacteria	Proteobacteria	Gammaproteobacteria	Legionellales	Coxiellaceae	Rickettsiella	0.0832153
UPL	Bacteria	Bacteroidetes	Sphingobacteria	Sphingobacteriales	Sphingobacteriaceae	Mucilaginibacter	0.0809662
UPL	Bacteria	Planctomycetes	Planctomycetacia	Planctomycetales	Planctomycetaceae	Gemmata	0.0787171
UPL	Bacteria	Proteobacteria	Deltaproteobacteria	Myxococcales	Myxococcaceae	Anaeromyxobacter	0.0787171
UPL	Bacteria	Verrucomicrobia	Opitutae	unclassified (derived from Opitutae)	Opitutaceae	Opitutus	0.0787171
UPL	Bacteria	Actinobacteria	Actinobacteria (class)	Actinomycetales	Mycobacteriaceae	Mycobacterium	0.074219
UPL	Bacteria	Firmicutes	Clostridia	-	-	-	0.07197
UPL	Bacteria	Proteobacteria	Alphaproteobacteria	Rhodospirillales	Rhodospirillaceae	-	0.07197
UPL	Bacteria	Proteobacteria	Betaproteobacteria	Burkholderiales	Alcaligenaceae	-	0.07197
UPL	Bacteria	Proteobacteria	Alphaproteobacteria	Rhodospirillales	Rhodospirillaceae	Azospirillum	0.0697209
UPL	Bacteria	Chlamydiae	Chlamydiae (class)	Chlamydiales	Parachlamydiaceae	Parachlamydia	0.0674718
UPL	Bacteria	Proteobacteria	Alphaproteobacteria	Caulobacterales	Caulobacteraceae	Phenylobacterium	0.0674718
UPL	Bacteria	Proteobacteria	Betaproteobacteria	Burkholderiales	Comamonadaceae	Albidiferax	0.0674718
UPL	Bacteria	Proteobacteria	Gammaproteobacteria	Legionellales	Coxiellaceae	Coxiella	0.0674718
UPL	Bacteria	Proteobacteria	Alphaproteobacteria	Rhodospirillales	Rhodospirillaceae	Rhodospirillum	0.0629737
UPL	Bacteria	Planctomycetes	Planctomycetacia	Planctomycetales	unclassified (derived from Planctomycetales)	Candidatus Kuenenia	0.0607246
UPL	Bacteria	Proteobacteria	Alphaproteobacteria	Rhizobiales	Phyllobacteriaceae	Parvibaculum	0.0607246
UPL	Bacteria	Chlamydiae	Chlamydiae (class)	Chlamydiales	Parachlamydiaceae	Candidatus Protochlamydia	0.0584756
UPL	Bacteria	Proteobacteria	Alphaproteobacteria	Rhizobiales	Bradyrhizobiaceae	Nitrobacter	0.0584756
UPL	Bacteria	Proteobacteria	Alphaproteobacteria	Sphingomonadales	Sphingomonadaceae	Sphingopyxis	0.0584756
UPL	Bacteria	Cyanobacteria	unclassified (derived from Cyanobacteria)	Chroococcales	unclassified (derived from Chroococcales)	Synechococcus	0.0562265
UPL	Bacteria	Firmicutes	Bacilli	-	-	-	0.0562265
UPL	Bacteria	Proteobacteria	Deltaproteobacteria	Myxococcales	-	-	0.0562265
UPL	Bacteria	Proteobacteria	Deltaproteobacteria	Myxococcales	Polyangiaceae	Sorangium	0.0562265
UPL	Bacteria	unclassified (derived from Bacteria)	unclassified (derived from Bacteria)	unclassified (derived from Bacteria)	unclassified (derived from Bacteria)	Thermobaculum	0.0562265
UPL	Bacteria	Chloroflexi	Thermomicrobia (class)	Sphaerobacterales	Sphaerobacteraceae	Sphaerobacter	0.0539775
UPL	Bacteria	Proteobacteria	Alphaproteobacteria	Rhizobiales	Phyllobacteriaceae	Mesorhizobium	0.0539775
UPL	Bacteria	Proteobacteria	Betaproteobacteria	Burkholderiales	Comamonadaceae	Acidovorax	0.0539775
UPL	Bacteria	Proteobacteria	Betaproteobacteria	Rhodocyclales	Rhodocyclaceae	Dechloromonas	0.0539775
UPL	Bacteria	Spirochaetes	Spirochaetes (class)	Spirochaetales	Leptospiraceae	Leptospira	0.0539775
UPL	Bacteria	Acidobacteria	Acidobacteria (class)	Acidobacteriales	Acidobacteriaceae	Terriglobus	0.0517284
UPL	Bacteria	Actinobacteria	Actinobacteria (class)	Solirubrobacterales	Conexibacteraceae	Conexibacter	0.0517284
UPL	Bacteria	Bacteroidetes	Sphingobacteria	Sphingobacteriales	unclassified (derived from Sphingobacteriales)	Chitinophaga	0.0517284
UPL	Bacteria	Chlorobi	Chlorobia	Chlorobiales	Chlorobiaceae	Chlorobium	0.0517284
UPL	Bacteria	Firmicutes	Bacilli	Bacillales	-	-	0.0517284
UPL	Bacteria	Bacteroidetes	Cytophagia	Cytophagales	Cytophagaceae	Spirosoma	0.0494793
UPL	Bacteria	Firmicutes	Bacilli	Bacillales	Paenibacillaceae	Paenibacillus	0.0494793
UPL	Bacteria	Proteobacteria	Alphaproteobacteria	Sphingomonadales	Sphingomonadaceae	Novosphingobium	0.0494793
UPL	Bacteria	Proteobacteria	Betaproteobacteria	Burkholderiales	Alcaligenaceae	Bordetella	0.0494793
UPL	Bacteria	Proteobacteria	Betaproteobacteria	Burkholderiales	Burkholderiaceae	Ralstonia	0.0494793
UPL	Bacteria	Proteobacteria	Betaproteobacteria	Burkholderiales	Oxalobacteraceae	Herbaspirillum	0.0494793
UPL	Bacteria	Proteobacteria	Gammaproteobacteria	Xanthomonadales	Xanthomonadaceae	-	0.0494793
UPL	Bacteria	Bacteroidetes	Bacteroidia	Bacteroidales	Bacteroidaceae	Bacteroides	0.0472303
UPL	Bacteria	Chloroflexi	Chloroflexi (class)	Chloroflexales	Chloroflexaceae	Roseiflexus	0.0472303
UPL	Bacteria	Cyanobacteria	unclassified (derived from Cyanobacteria)	Chroococcales	unclassified (derived from Chroococcales)	Cyanothece	0.0472303
UPL	Bacteria	Proteobacteria	Alphaproteobacteria	Rickettsiales	Rickettsiaceae	Rickettsia	0.0472303
UPL	Bacteria	Proteobacteria	Betaproteobacteria	Burkholderiales	unclassified (derived from Burkholderiales)	Methylibium	0.0472303
UPL	Bacteria	Bacteroidetes	Bacteroidia	Bacteroidales	-	-	0.0449812
UPL	Bacteria	Bacteroidetes	Sphingobacteria	Sphingobacteriales	Sphingobacteriaceae	-	0.0449812
UPL	Bacteria	Chlamydiae	Chlamydiae (class)	Chlamydiales	Waddliaceae	Waddlia	0.0449812
UPL	Bacteria	Chloroflexi	Anaerolineae	Anaerolineales	Anaerolineaceae	Anaerolinea	0.0449812
UPL	Bacteria	Chloroflexi	Chloroflexi (class)	Herpetosiphonales	Herpetosiphonaceae	Herpetosiphon	0.0449812
UPL	Bacteria	Planctomycetes	Planctomycetacia	Planctomycetales	Planctomycetaceae	Pirellula	0.0449812
UPL	Bacteria	Proteobacteria	Alphaproteobacteria	Rhizobiales	Rhizobiaceae	Rhizobium	0.0449812
UPL	Bacteria	Proteobacteria	Deltaproteobacteria	Myxococcales	Cystobacteraceae	Stigmatella	0.0449812
UPL	Bacteria	Proteobacteria	Alphaproteobacteria	Sphingomonadales	Erythrobacteraceae	Erythrobacter	0.0427322
UPL	Bacteria	Proteobacteria	Deltaproteobacteria	Desulfuromonadales	-	-	0.0427322
UPL	Bacteria	Proteobacteria	Gammaproteobacteria	Pseudomonadales	Moraxellaceae	Acinetobacter	0.0427322
UPL	Bacteria	Verrucomicrobia	Verrucomicrobiae	Verrucomicrobiales	Verrucomicrobiaceae	Verrucomicrobium	0.0427322
UPL	Bacteria	Firmicutes	Clostridia	Clostridiales	Clostridiales Family XVII. Incertae Sedis	Thermaerobacter	0.0404831
UPL	Bacteria	Proteobacteria	Alphaproteobacteria	Rhizobiales	Hyphomicrobiaceae	Hyphomicrobium	0.0404831
UPL	Bacteria	Proteobacteria	Betaproteobacteria	Burkholderiales	Alcaligenaceae	Achromobacter	0.0404831
UPL	Bacteria	Proteobacteria	Deltaproteobacteria	unclassified (derived from Deltaproteobacteria)	unclassified (derived from Deltaproteobacteria)	unclassified (derived from Deltaproteobacteria)	0.0404831
UPL	Bacteria	Proteobacteria	Gammaproteobacteria	Methylococcales	Methylococcaceae	Methylobacter	0.0404831
UPL	Bacteria	Proteobacteria	Gammaproteobacteria	Vibrionales	Vibrionaceae	Vibrio	0.0404831
UPL	Bacteria	Chloroflexi	Chloroflexi (class)	Chloroflexales	Chloroflexaceae	Chloroflexus	0.038234
UPL	Bacteria	Elusimicrobia	unclassified (derived from Elusimicrobia)	unclassified (derived from Elusimicrobia)	unclassified (derived from Elusimicrobia)	unclassified (derived from Elusimicrobia)	0.038234
UPL	Bacteria	Proteobacteria	Betaproteobacteria	Methylophilales	Methylophilaceae	Methylotenera	0.038234
UPL	Bacteria	Proteobacteria	Deltaproteobacteria	Myxococcales	Haliangiaceae	Haliangium	0.038234
UPL	Bacteria	Proteobacteria	Deltaproteobacteria	Syntrophobacterales	Syntrophobacteraceae	Syntrophobacter	0.038234
UPL	Bacteria	Chloroflexi	Thermomicrobia (class)	Thermomicrobiales	Thermomicrobiaceae	Thermomicrobium	0.035985
UPL	Bacteria	Proteobacteria	Alphaproteobacteria	Rhizobiales	Rhizobiaceae	-	0.035985
UPL	Bacteria	Proteobacteria	Alphaproteobacteria	Rhodospirillales	-	-	0.035985
UPL	Bacteria	Proteobacteria	Betaproteobacteria	unclassified (derived from Betaproteobacteria)	unclassified (derived from Betaproteobacteria)	Candidatus Accumulibacter	0.035985
UPL	Bacteria	Proteobacteria	Alphaproteobacteria	Rhodospirillales	Acetobacteraceae	-	0.0337359
UPL	Bacteria	Proteobacteria	Betaproteobacteria	Burkholderiales	unclassified (derived from Burkholderiales)	Leptothrix	0.0337359
UPL	Bacteria	Proteobacteria	Betaproteobacteria	Methylophilales	Methylophilaceae	-	0.0337359
UPL	Bacteria	Proteobacteria	Deltaproteobacteria	Desulfuromonadales	Desulfuromonadaceae	Desulfuromonas	0.0337359
UPL	Bacteria	Proteobacteria	Gammaproteobacteria	Chromatiales	Ectothiorhodospiraceae	Thioalkalivibrio	0.0337359
UPL	Bacteria	Bacteroidetes	Flavobacteria	Flavobacteriales	Flavobacteriaceae	Flavobacterium	0.0314869
UPL	Bacteria	Chlamydiae	Chlamydiae (class)	Chlamydiales	Parachlamydiaceae	-	0.0314869
UPL	Bacteria	Deinococcus-Thermus	Deinococci	Deinococcales	Deinococcaceae	Deinococcus	0.0314869
UPL	Bacteria	Firmicutes	Bacilli	Bacillales	Bacillaceae	-	0.0314869
UPL	Bacteria	Proteobacteria	Alphaproteobacteria	Rhizobiales	Rhizobiaceae	Agrobacterium	0.0314869
UPL	Bacteria	Proteobacteria	Alphaproteobacteria	Rhizobiales	Rhizobiaceae	Sinorhizobium	0.0314869
UPL	Bacteria	Proteobacteria	Alphaproteobacteria	Rhodobacterales	-	-	0.0314869
UPL	Bacteria	Proteobacteria	Alphaproteobacteria	Sphingomonadales	Sphingomonadaceae	Sphingobium	0.0314869
UPL	Bacteria	Proteobacteria	Betaproteobacteria	Burkholderiales	Comamonadaceae	Verminephrobacter	0.0314869
UPL	Bacteria	Actinobacteria	Actinobacteria (class)	Actinomycetales	Nocardioidaceae	Nocardioides	0.0292378
UPL	Bacteria	Actinobacteria	Actinobacteria (class)	Rubrobacterales	Rubrobacteraceae	Rubrobacter	0.0292378
UPL	Bacteria	Chloroflexi	-	-	-	-	0.0292378
UPL	Bacteria	Planctomycetes	Planctomycetacia	Planctomycetales	Planctomycetaceae	Rhodopirellula	0.0292378
UPL	Bacteria	Proteobacteria	Alphaproteobacteria	Rhodobacterales	Rhodobacteraceae	Labrenzia	0.0292378
UPL	Bacteria	Proteobacteria	Gammaproteobacteria	Chromatiales	Chromatiaceae	Nitrosococcus	0.0292378
UPL	Bacteria	Proteobacteria	Gammaproteobacteria	Enterobacteriales	Enterobacteriaceae	Escherichia	0.0292378
UPL	Bacteria	Bacteroidetes	Flavobacteria	Flavobacteriales	-	-	0.0269887
UPL	Bacteria	Bacteroidetes	Flavobacteria	Flavobacteriales	Flavobacteriaceae	-	0.0269887
UPL	Bacteria	Bacteroidetes	Sphingobacteria	Sphingobacteriales	-	-	0.0269887
UPL	Bacteria	Elusimicrobia	Elusimicrobia (class)	Elusimicrobiales	Elusimicrobiaceae	Elusimicrobium	0.0269887
UPL	Bacteria	Firmicutes	Bacilli	Lactobacillales	Lactobacillaceae	Lactobacillus	0.0269887
UPL	Bacteria	Firmicutes	Clostridia	Clostridiales	Peptococcaceae	Desulfotomaculum	0.0269887
UPL	Bacteria	Firmicutes	Clostridia	Thermoanaerobacterales	Thermoanaerobacteraceae	Thermoanaerobacter	0.0269887
UPL	Bacteria	Planctomycetes	Planctomycetacia	Planctomycetales	Planctomycetaceae	Isosphaera	0.0269887
UPL	Bacteria	Proteobacteria	Alphaproteobacteria	Rhizobiales	Xanthobacteraceae	Xanthobacter	0.0269887
UPL	Bacteria	Proteobacteria	Alphaproteobacteria	Rhodobacterales	Rhodobacteraceae	Rhodobacter	0.0269887
UPL	Bacteria	Proteobacteria	Betaproteobacteria	Methylophilales	Methylophilaceae	Methylovorus	0.0269887
UPL	Bacteria	Proteobacteria	Betaproteobacteria	Rhodocyclales	Rhodocyclaceae	-	0.0269887
UPL	Bacteria	Proteobacteria	Betaproteobacteria	Rhodocyclales	Rhodocyclaceae	Thauera	0.0269887
UPL	Bacteria	Proteobacteria	Deltaproteobacteria	Myxococcales	Myxococcaceae	Myxococcus	0.0269887
UPL	Bacteria	Proteobacteria	Gammaproteobacteria	Pseudomonadales	Pseudomonadaceae	Cellvibrio	0.0269887
UPL	Bacteria	Proteobacteria	Gammaproteobacteria	Xanthomonadales	Xanthomonadaceae	Xanthomonas	0.0269887
UPL	Bacteria	Bacteroidetes	Bacteroidia	Bacteroidales	Porphyromonadaceae	Paludibacter	0.0247397
UPL	Bacteria	Bacteroidetes	Cytophagia	Cytophagales	Cytophagaceae	Cytophaga	0.0247397
UPL	Bacteria	Chlorobi	Chlorobia	Chlorobiales	Chlorobiaceae	-	0.0247397
UPL	Bacteria	Cyanobacteria	unclassified (derived from Cyanobacteria)	Nostocales	Nostocaceae	Nostoc	0.0247397
UPL	Bacteria	Deinococcus-Thermus	Deinococci	Thermales	Thermaceae	Thermus	0.0247397
UPL	Bacteria	Proteobacteria	Alphaproteobacteria	Rhizobiales	Bradyrhizobiaceae	Oligotropha	0.0247397
UPL	Bacteria	Proteobacteria	Betaproteobacteria	Burkholderiales	Oxalobacteraceae	Janthinobacterium	0.0247397
UPL	Bacteria	Proteobacteria	Betaproteobacteria	Nitrosomonadales	Nitrosomonadaceae	Nitrosospira	0.0247397
UPL	Bacteria	Proteobacteria	Deltaproteobacteria	Bdellovibrionales	Bacteriovoracaceae	Bacteriovorax	0.0247397
UPL	Bacteria	Proteobacteria	Deltaproteobacteria	Desulfuromonadales	Pelobacteraceae	Pelobacter	0.0247397
UPL	Bacteria	Proteobacteria	unclassified (derived from Proteobacteria)	unclassified (derived from Proteobacteria)	unclassified (derived from Proteobacteria)	Magnetococcus	0.0247397
UPL	Bacteria	Acidobacteria	unclassified (derived from Acidobacteria)	unclassified (derived from Acidobacteria)	unclassified (derived from Acidobacteria)	unclassified (derived from Acidobacteria)	0.0224906
UPL	Bacteria	Actinobacteria	Actinobacteria (class)	Actinomycetales	Corynebacteriaceae	Corynebacterium	0.0224906
UPL	Bacteria	Bacteroidetes	Cytophagia	Cytophagales	Cytophagaceae	Microscilla	0.0224906
UPL	Bacteria	Candidatus Poribacteria	unclassified (derived from Candidatus Poribacteria)	unclassified (derived from Candidatus Poribacteria)	unclassified (derived from Candidatus Poribacteria)	unclassified (derived from Candidatus Poribacteria)	0.0224906
UPL	Bacteria	Chloroflexi	Dehalococcoidetes	unclassified (derived from Dehalococcoidetes)	unclassified (derived from Dehalococcoidetes)	Dehalococcoides	0.0224906
UPL	Bacteria	Cyanobacteria	Gloeobacteria	Gloeobacterales	unclassified (derived from Gloeobacterales)	Gloeobacter	0.0224906
UPL	Bacteria	Firmicutes	Clostridia	Thermoanaerobacterales	Thermoanaerobacteraceae	Ammonifex	0.0224906
UPL	Bacteria	Nitrospirae	Nitrospira (class)	Nitrospirales	Nitrospiraceae	Leptospirillum	0.0224906
UPL	Bacteria	Planctomycetes	Planctomycetacia	Planctomycetales	Planctomycetaceae	Blastopirellula	0.0224906
UPL	Bacteria	Proteobacteria	Alphaproteobacteria	Caulobacterales	Caulobacteraceae	Asticcacaulis	0.0224906
UPL	Bacteria	Proteobacteria	Alphaproteobacteria	Rhizobiales	Methylocystaceae	Methylosinus	0.0224906
UPL	Bacteria	Proteobacteria	Alphaproteobacteria	Rhizobiales	Phyllobacteriaceae	Chelativorans	0.0224906
UPL	Bacteria	Proteobacteria	Alphaproteobacteria	Rhizobiales	Xanthobacteraceae	Starkeya	0.0224906
UPL	Bacteria	Proteobacteria	Betaproteobacteria	Burkholderiales	Oxalobacteraceae	Herminiimonas	0.0224906
UPL	Bacteria	Proteobacteria	Deltaproteobacteria	Desulfobacterales	Desulfobacteraceae	Desulfococcus	0.0224906
UPL	Bacteria	Proteobacteria	Deltaproteobacteria	Syntrophobacterales	Syntrophaceae	Syntrophus	0.0224906
UPL	Bacteria	Proteobacteria	Gammaproteobacteria	Legionellales	-	-	0.0224906
UPL	Bacteria	Proteobacteria	Gammaproteobacteria	Xanthomonadales	Xanthomonadaceae	Stenotrophomonas	0.0224906
UPL	Bacteria	Verrucomicrobia	Opitutae	unclassified (derived from Opitutae)	Opitutaceae	-	0.0224906
UPL	Bacteria	Actinobacteria	Actinobacteria (class)	Actinomycetales	Pseudonocardiaceae	Amycolatopsis	0.0202415
UPL	Bacteria	Bacteroidetes	Cytophagia	Cytophagales	-	-	0.0202415
UPL	Bacteria	Bacteroidetes	Sphingobacteria	Sphingobacteriales	Rhodothermaceae	Rhodothermus	0.0202415
UPL	Bacteria	Cyanobacteria	unclassified (derived from Cyanobacteria)	Chroococcales	unclassified (derived from Chroococcales)	-	0.0202415
UPL	Bacteria	Cyanobacteria	unclassified (derived from Cyanobacteria)	Oscillatoriales	unclassified (derived from Oscillatoriales)	Lyngbya	0.0202415
UPL	Bacteria	Deinococcus-Thermus	Deinococci	-	-	-	0.0202415
UPL	Bacteria	Dictyoglomi	Dictyoglomia	Dictyoglomales	Dictyoglomaceae	Dictyoglomus	0.0202415
UPL	Bacteria	Firmicutes	Bacilli	Bacillales	Staphylococcaceae	Staphylococcus	0.0202415
UPL	Bacteria	Firmicutes	Bacilli	Lactobacillales	-	-	0.0202415
UPL	Bacteria	Firmicutes	Bacilli	Lactobacillales	Streptococcaceae	Streptococcus	0.0202415
UPL	Bacteria	Firmicutes	Clostridia	Clostridiales	Eubacteriaceae	Eubacterium	0.0202415
UPL	Bacteria	Nitrospirae	Nitrospira (class)	Nitrospirales	Nitrospiraceae	Thermodesulfovibrio	0.0202415
UPL	Bacteria	Proteobacteria	Alphaproteobacteria	Rhizobiales	Bradyrhizobiaceae	Afipia	0.0202415
UPL	Bacteria	Proteobacteria	Alphaproteobacteria	Rickettsiales	Anaplasmataceae	Wolbachia	0.0202415
UPL	Bacteria	Proteobacteria	Alphaproteobacteria	Sphingomonadales	Sphingomonadaceae	Citromicrobium	0.0202415
UPL	Bacteria	Proteobacteria	Betaproteobacteria	Burkholderiales	Burkholderiaceae	Limnobacter	0.0202415
UPL	Bacteria	Proteobacteria	Betaproteobacteria	Burkholderiales	Comamonadaceae	Comamonas	0.0202415
UPL	Bacteria	Proteobacteria	Betaproteobacteria	Burkholderiales	unclassified (derived from Burkholderiales)	Thiomonas	0.0202415
UPL	Bacteria	Proteobacteria	Gammaproteobacteria	Alteromonadales	Alteromonadaceae	Marinobacter	0.0202415
UPL	Bacteria	Proteobacteria	Gammaproteobacteria	Alteromonadales	Shewanellaceae	Shewanella	0.0202415
UPL	Bacteria	Proteobacteria	Gammaproteobacteria	Thiotrichales	Thiotrichaceae	Beggiatoa	0.0202415
UPL	Bacteria	Thermotogae	Thermotogae (class)	Thermotogales	Thermotogaceae	Thermotoga	0.0202415
UPL	Bacteria	Acidobacteria	Acidobacteria (class)	Acidobacteriales	Acidobacteriaceae	-	0.0179925
UPL	Bacteria	Actinobacteria	Actinobacteria (class)	Acidimicrobiales	Acidimicrobiaceae	Acidimicrobium	0.0179925
UPL	Bacteria	Actinobacteria	Actinobacteria (class)	Actinomycetales	Catenulisporaceae	Catenulispora	0.0179925
UPL	Bacteria	Actinobacteria	Actinobacteria (class)	Actinomycetales	Intrasporangiaceae	Intrasporangium	0.0179925
UPL	Bacteria	Actinobacteria	Actinobacteria (class)	Actinomycetales	Nocardiaceae	Rhodococcus	0.0179925
UPL	Bacteria	Actinobacteria	Actinobacteria (class)	Actinomycetales	Streptosporangiaceae	Streptosporangium	0.0179925
UPL	Bacteria	Bacteroidetes	Bacteroidia	Bacteroidales	Prevotellaceae	Prevotella	0.0179925
UPL	Bacteria	Deinococcus-Thermus	Deinococci	Deinococcales	Trueperaceae	Truepera	0.0179925
UPL	Bacteria	Firmicutes	Clostridia	Clostridiales	Peptococcaceae	Thermincola	0.0179925
UPL	Bacteria	Firmicutes	Clostridia	Thermoanaerobacterales	Thermoanaerobacteraceae	Moorella	0.0179925
UPL	Bacteria	Proteobacteria	Alphaproteobacteria	Rhizobiales	Hyphomicrobiaceae	Rhodomicrobium	0.0179925
UPL	Bacteria	Proteobacteria	Alphaproteobacteria	Rhodospirillales	Acetobacteraceae	Granulibacter	0.0179925
UPL	Bacteria	Proteobacteria	Betaproteobacteria	Burkholderiales	unclassified (derived from Burkholderiales)	-	0.0179925
UPL	Bacteria	Proteobacteria	Betaproteobacteria	Gallionellales	Gallionellaceae	Sideroxydans	0.0179925
UPL	Bacteria	Proteobacteria	Deltaproteobacteria	Desulfobacterales	Desulfobacteraceae	Desulfatibacillum	0.0179925
UPL	Bacteria	Proteobacteria	Gammaproteobacteria	Chromatiales	Chromatiaceae	Allochromatium	0.0179925
UPL	Bacteria	Proteobacteria	Gammaproteobacteria	Pseudomonadales	Pseudomonadaceae	-	0.0179925
UPL	Bacteria	Spirochaetes	Spirochaetes (class)	Spirochaetales	Spirochaetaceae	Treponema	0.0179925
UPL	Bacteria	Verrucomicrobia	unclassified (derived from Verrucomicrobia)	Methylacidiphilales	Methylacidiphilaceae	Methylacidiphilum	0.0179925
UPL	Bacteria	Actinobacteria	Actinobacteria (class)	Actinomycetales	Propionibacteriaceae	Propionibacterium	0.0157434
UPL	Bacteria	Actinobacteria	Actinobacteria (class)	unclassified (derived from Actinobacteria (class))	unclassified (derived from Actinobacteria (class))	unclassified (derived from Actinobacteria (class))	0.0157434
UPL	Bacteria	Bacteroidetes	Cytophagia	Cytophagales	Cytophagaceae	Dyadobacter	0.0157434
UPL	Bacteria	Bacteroidetes	Flavobacteria	-	-	-	0.0157434
UPL	Bacteria	Chloroflexi	Dehalococcoidetes	unclassified (derived from Dehalococcoidetes)	unclassified (derived from Dehalococcoidetes)	Dehalogenimonas	0.0157434
UPL	Bacteria	Cyanobacteria	-	-	-	-	0.0157434
UPL	Bacteria	Cyanobacteria	unclassified (derived from Cyanobacteria)	Nostocales	Nostocaceae	-	0.0157434
UPL	Bacteria	Elusimicrobia	-	-	-	-	0.0157434
UPL	Bacteria	Proteobacteria	Alphaproteobacteria	Rhizobiales	Xanthobacteraceae	Azorhizobium	0.0157434
UPL	Bacteria	Proteobacteria	Alphaproteobacteria	Rhodospirillales	Acetobacteraceae	Acidiphilium	0.0157434
UPL	Bacteria	Proteobacteria	Alphaproteobacteria	Rickettsiales	-	-	0.0157434
UPL	Bacteria	Proteobacteria	Betaproteobacteria	Burkholderiales	Comamonadaceae	Alicycliphilus	0.0157434
UPL	Bacteria	Proteobacteria	Betaproteobacteria	Gallionellales	Gallionellaceae	Gallionella	0.0157434
UPL	Bacteria	Proteobacteria	Betaproteobacteria	Neisseriales	Neisseriaceae	Chromobacterium	0.0157434
UPL	Bacteria	Proteobacteria	Betaproteobacteria	Neisseriales	Neisseriaceae	Neisseria	0.0157434
UPL	Bacteria	Proteobacteria	Gammaproteobacteria	Enterobacteriales	Enterobacteriaceae	Rahnella	0.0157434
UPL	Bacteria	Proteobacteria	Gammaproteobacteria	Enterobacteriales	Enterobacteriaceae	Yersinia	0.0157434
UPL	Bacteria	Proteobacteria	Gammaproteobacteria	Thiotrichales	Francisellaceae	Francisella	0.0157434
UPL	Bacteria	Verrucomicrobia	Opitutae	unclassified (derived from Opitutae)	Opitutaceae	unclassified (derived from Opitutaceae)	0.0157434
UPL	Bacteria	Actinobacteria	Actinobacteria (class)	Actinomycetales	Acidothermaceae	Acidothermus	0.0134944
UPL	Bacteria	Actinobacteria	Actinobacteria (class)	Actinomycetales	Glycomycetaceae	Stackebrandtia	0.0134944
UPL	Bacteria	Actinobacteria	Actinobacteria (class)	Actinomycetales	Microbacteriaceae	Leifsonia	0.0134944
UPL	Bacteria	Actinobacteria	Actinobacteria (class)	Actinomycetales	Micrococcaceae	Arthrobacter	0.0134944
UPL	Bacteria	Actinobacteria	Actinobacteria (class)	Actinomycetales	Streptomycetaceae	-	0.0134944
UPL	Bacteria	Bacteroidetes	Flavobacteria	Flavobacteriales	unclassified (derived from Flavobacteriales)	unclassified (derived from Flavobacteriales)	0.0134944
UPL	Bacteria	Chloroflexi	Chloroflexi (class)	-	-	-	0.0134944
UPL	Bacteria	Cyanobacteria	unclassified (derived from Cyanobacteria)	Oscillatoriales	unclassified (derived from Oscillatoriales)	Oscillatoria	0.0134944
UPL	Bacteria	Cyanobacteria	unclassified (derived from Cyanobacteria)	unclassified (derived from Cyanobacteria)	unclassified (derived from Cyanobacteria)	Acaryochloris	0.0134944
UPL	Bacteria	Deinococcus-Thermus	Deinococci	Thermales	Thermaceae	Meiothermus	0.0134944
UPL	Bacteria	Firmicutes	Bacilli	Bacillales	Alicyclobacillaceae	unclassified (derived from Alicyclobacillaceae)	0.0134944
UPL	Bacteria	Firmicutes	Clostridia	Clostridiales	Peptococcaceae	Desulfitobacterium	0.0134944
UPL	Bacteria	Firmicutes	Clostridia	Natranaerobiales	Natranaerobiaceae	Natranaerobius	0.0134944
UPL	Bacteria	Firmicutes	Clostridia	Thermoanaerobacterales	Thermoanaerobacteraceae	Carboxydothermus	0.0134944
UPL	Bacteria	Firmicutes	Clostridia	Thermoanaerobacterales	Thermoanaerobacterales Family III. Incertae Sedis	Caldicellulosiruptor	0.0134944
UPL	Bacteria	Firmicutes	Negativicutes	Selenomonadales	Veillonellaceae	Thermosinus	0.0134944
UPL	Bacteria	Proteobacteria	Alphaproteobacteria	Rhizobiales	Beijerinckiaceae	Methylocella	0.0134944
UPL	Bacteria	Proteobacteria	Alphaproteobacteria	Rhizobiales	Phyllobacteriaceae	Hoeflea	0.0134944
UPL	Bacteria	Proteobacteria	Alphaproteobacteria	Rhizobiales	Xanthobacteraceae	-	0.0134944
UPL	Bacteria	Proteobacteria	Alphaproteobacteria	Rhodospirillales	Acetobacteraceae	Roseomonas	0.0134944
UPL	Bacteria	Proteobacteria	Deltaproteobacteria	Myxococcales	Nannocystaceae	Plesiocystis	0.0134944
UPL	Bacteria	Proteobacteria	Gammaproteobacteria	Alteromonadales	unclassified (derived from Alteromonadales)	Teredinibacter	0.0134944
UPL	Bacteria	Spirochaetes	Spirochaetes (class)	Spirochaetales	Spirochaetaceae	Spirochaeta	0.0134944
UPL	Bacteria	Actinobacteria	Actinobacteria (class)	Actinomycetales	Nocardioidaceae	Kribbella	0.0112453
UPL	Bacteria	Actinobacteria	Actinobacteria (class)	Actinomycetales	Thermomonosporaceae	Thermomonospora	0.0112453
UPL	Bacteria	Aquificae	Aquificae (class)	Aquificales	-	-	0.0112453
UPL	Bacteria	Bacteroidetes	Cytophagia	Cytophagales	Cytophagaceae	Leadbetterella	0.0112453
UPL	Bacteria	Bacteroidetes	Flavobacteria	Flavobacteriales	Flavobacteriaceae	Capnocytophaga	0.0112453
UPL	Bacteria	Chlamydiae	Chlamydiae (class)	Chlamydiales	Chlamydiaceae	-	0.0112453
UPL	Bacteria	Chloroflexi	Chloroflexi (class)	Chloroflexales	Oscillochloridaceae	Oscillochloris	0.0112453
UPL	Bacteria	Cyanobacteria	unclassified (derived from Cyanobacteria)	Oscillatoriales	unclassified (derived from Oscillatoriales)	-	0.0112453
UPL	Bacteria	Cyanobacteria	unclassified (derived from Cyanobacteria)	Oscillatoriales	unclassified (derived from Oscillatoriales)	Arthrospira	0.0112453
UPL	Bacteria	Firmicutes	Bacilli	Bacillales	Alicyclobacillaceae	Alicyclobacillus	0.0112453
UPL	Bacteria	Firmicutes	Bacilli	Bacillales	Paenibacillaceae	Brevibacillus	0.0112453
UPL	Bacteria	Firmicutes	Bacilli	Lactobacillales	Enterococcaceae	Enterococcus	0.0112453
UPL	Bacteria	Firmicutes	Clostridia	Clostridiales	Clostridiales Family XVIII. Incertae Sedis	Symbiobacterium	0.0112453
UPL	Bacteria	Firmicutes	Clostridia	Clostridiales	Peptococcaceae	Pelotomaculum	0.0112453
UPL	Bacteria	Firmicutes	Clostridia	Clostridiales	Ruminococcaceae	Acetivibrio	0.0112453
UPL	Bacteria	Fusobacteria	Fusobacteria (class)	Fusobacteriales	Fusobacteriaceae	Fusobacterium	0.0112453
UPL	Bacteria	Proteobacteria	Alphaproteobacteria	Rhizobiales	Aurantimonadaceae	Aurantimonas	0.0112453
UPL	Bacteria	Proteobacteria	Alphaproteobacteria	Rhodobacterales	Rhodobacteraceae	Ketogulonicigenium	0.0112453
UPL	Bacteria	Proteobacteria	Alphaproteobacteria	Rhodobacterales	Rhodobacteraceae	Roseibium	0.0112453
UPL	Bacteria	Proteobacteria	Alphaproteobacteria	Rhodobacterales	Rhodobacteraceae	Roseovarius	0.0112453
UPL	Bacteria	Proteobacteria	Alphaproteobacteria	Rhodobacterales	Rhodobacteraceae	Ruegeria	0.0112453
UPL	Bacteria	Proteobacteria	Alphaproteobacteria	Rhodospirillales	Acetobacteraceae	Gluconacetobacter	0.0112453
UPL	Bacteria	Proteobacteria	Betaproteobacteria	Burkholderiales	Comamonadaceae	Delftia	0.0112453
UPL	Bacteria	Proteobacteria	Betaproteobacteria	Neisseriales	Neisseriaceae	Lutiella	0.0112453
UPL	Bacteria	Proteobacteria	Betaproteobacteria	Nitrosomonadales	Nitrosomonadaceae	Nitrosomonas	0.0112453
UPL	Bacteria	Proteobacteria	Betaproteobacteria	Rhodocyclales	Rhodocyclaceae	Aromatoleum	0.0112453
UPL	Bacteria	Proteobacteria	Deltaproteobacteria	Desulfobacterales	Desulfobulbaceae	Desulfobulbus	0.0112453
UPL	Bacteria	Proteobacteria	Deltaproteobacteria	Desulfovibrionales	Desulfohalobiaceae	Desulfonatronospira	0.0112453
UPL	Bacteria	Proteobacteria	Epsilonproteobacteria	-	-	-	0.0112453
UPL	Bacteria	Proteobacteria	Epsilonproteobacteria	unclassified (derived from Epsilonproteobacteria)	unclassified (derived from Epsilonproteobacteria)	Nitratifractor	0.0112453
UPL	Bacteria	Proteobacteria	Gammaproteobacteria	Acidithiobacillales	Acidithiobacillaceae	Acidithiobacillus	0.0112453
UPL	Bacteria	Proteobacteria	Gammaproteobacteria	Enterobacteriales	Enterobacteriaceae	Erwinia	0.0112453
UPL	Bacteria	Proteobacteria	Gammaproteobacteria	Methylococcales	Methylococcaceae	Methylococcus	0.0112453
UPL	Bacteria	Proteobacteria	Gammaproteobacteria	Oceanospirillales	Hahellaceae	Hahella	0.0112453
UPL	Bacteria	Proteobacteria	Gammaproteobacteria	Pasteurellales	Pasteurellaceae	Haemophilus	0.0112453
UPL	Bacteria	Proteobacteria	Gammaproteobacteria	Vibrionales	Vibrionaceae	-	0.0112453
UPL	Bacteria	Proteobacteria	Gammaproteobacteria	unclassified (derived from Gammaproteobacteria)	unclassified (derived from Gammaproteobacteria)	-	0.0112453
UPL	Bacteria	Proteobacteria	Gammaproteobacteria	unclassified (derived from Gammaproteobacteria)	unclassified (derived from Gammaproteobacteria)	Congregibacter	0.0112453
UPL	Bacteria	Verrucomicrobia	Verrucomicrobiae	Verrucomicrobiales	unclassified (derived from Verrucomicrobiales)	unclassified (derived from Verrucomicrobiales)	0.0112453
UPL	Bacteria	Actinobacteria	Actinobacteria (class)	Actinomycetales	Geodermatophilaceae	Geodermatophilus	0.00899624
UPL	Bacteria	Actinobacteria	Actinobacteria (class)	Actinomycetales	Micrococcaceae	Renibacterium	0.00899624
UPL	Bacteria	Actinobacteria	Actinobacteria (class)	Bifidobacteriales	Bifidobacteriaceae	-	0.00899624
UPL	Bacteria	Aquificae	Aquificae (class)	Aquificales	Aquificaceae	-	0.00899624
UPL	Bacteria	Aquificae	Aquificae (class)	Aquificales	Aquificaceae	Hydrogenobaculum	0.00899624
UPL	Bacteria	Aquificae	Aquificae (class)	Aquificales	Hydrogenothermaceae	Persephonella	0.00899624
UPL	Bacteria	Bacteroidetes	Flavobacteria	Flavobacteriales	Flavobacteriaceae	Psychroflexus	0.00899624
UPL	Bacteria	Bacteroidetes	Sphingobacteria	Sphingobacteriales	Sphingobacteriaceae	Sphingobacterium	0.00899624
UPL	Bacteria	Chlorobi	Chlorobia	Chlorobiales	Chlorobiaceae	Chlorobaculum	0.00899624
UPL	Bacteria	Chlorobi	Chlorobia	Chlorobiales	Chlorobiaceae	Chloroherpeton	0.00899624
UPL	Bacteria	Chloroflexi	Chloroflexi (class)	Chloroflexales	-	-	0.00899624
UPL	Bacteria	Chloroflexi	Chloroflexi (class)	Chloroflexales	Chloroflexaceae	-	0.00899624
UPL	Bacteria	Cyanobacteria	unclassified (derived from Cyanobacteria)	Nostocales	Nostocaceae	Anabaena	0.00899624
UPL	Bacteria	Cyanobacteria	unclassified (derived from Cyanobacteria)	Nostocales	Nostocaceae	Nodularia	0.00899624
UPL	Bacteria	Cyanobacteria	unclassified (derived from Cyanobacteria)	Oscillatoriales	unclassified (derived from Oscillatoriales)	Trichodesmium	0.00899624
UPL	Bacteria	Deferribacteres	Deferribacteres (class)	Deferribacterales	Deferribacteraceae	Denitrovibrio	0.00899624
UPL	Bacteria	Firmicutes	Clostridia	Clostridiales	Clostridiaceae	Alkaliphilus	0.00899624
UPL	Bacteria	Firmicutes	Clostridia	Clostridiales	Clostridiales Family XI. Incertae Sedis	Peptoniphilus	0.00899624
UPL	Bacteria	Firmicutes	Clostridia	Clostridiales	Heliobacteriaceae	Heliobacterium	0.00899624
UPL	Bacteria	Firmicutes	Clostridia	Clostridiales	Peptococcaceae	-	0.00899624
UPL	Bacteria	Firmicutes	Clostridia	Clostridiales	Peptococcaceae	Candidatus Desulforudis	0.00899624
UPL	Bacteria	Firmicutes	Clostridia	Clostridiales	Syntrophomonadaceae	Syntrophomonas	0.00899624
UPL	Bacteria	Firmicutes	Clostridia	Halanaerobiales	Halanaerobiaceae	Halanaerobium	0.00899624
UPL	Bacteria	Firmicutes	Clostridia	Halanaerobiales	Halanaerobiaceae	Halothermothrix	0.00899624
UPL	Bacteria	Firmicutes	Clostridia	Thermoanaerobacterales	-	-	0.00899624
UPL	Bacteria	Firmicutes	Clostridia	Thermoanaerobacterales	Thermoanaerobacteraceae	Caldanaerobacter	0.00899624
UPL	Bacteria	Firmicutes	Negativicutes	Selenomonadales	Acidaminococcaceae	Phascolarctobacterium	0.00899624
UPL	Bacteria	Firmicutes	Negativicutes	Selenomonadales	Veillonellaceae	Selenomonas	0.00899624
UPL	Bacteria	Fusobacteria	Fusobacteria (class)	Fusobacteriales	Fusobacteriaceae	-	0.00899624
UPL	Bacteria	Proteobacteria	Alphaproteobacteria	Rhizobiales	Brucellaceae	Brucella	0.00899624
UPL	Bacteria	Proteobacteria	Alphaproteobacteria	Rhodobacterales	Hyphomonadaceae	Hirschia	0.00899624
UPL	Bacteria	Proteobacteria	Alphaproteobacteria	Rhodobacterales	Rhodobacteraceae	Oceanicola	0.00899624
UPL	Bacteria	Proteobacteria	Alphaproteobacteria	Rhodobacterales	Rhodobacteraceae	Octadecabacter	0.00899624
UPL	Bacteria	Proteobacteria	Alphaproteobacteria	Rhodobacterales	Rhodobacteraceae	Pseudovibrio	0.00899624
UPL	Bacteria	Proteobacteria	Alphaproteobacteria	Rhodobacterales	Rhodobacteraceae	Roseobacter	0.00899624
UPL	Bacteria	Proteobacteria	Alphaproteobacteria	Rickettsiales	Rickettsiaceae	Orientia	0.00899624
UPL	Bacteria	Proteobacteria	Betaproteobacteria	Methylophilales	Methylophilaceae	Methylobacillus	0.00899624
UPL	Bacteria	Proteobacteria	Betaproteobacteria	Neisseriales	Neisseriaceae	-	0.00899624
UPL	Bacteria	Proteobacteria	Betaproteobacteria	Nitrosomonadales	Nitrosomonadaceae	-	0.00899624
UPL	Bacteria	Proteobacteria	Deltaproteobacteria	Desulfobacterales	Desulfobacteraceae	Desulfobacterium	0.00899624
UPL	Bacteria	Proteobacteria	Deltaproteobacteria	Desulfovibrionales	Desulfovibrionaceae	Lawsonia	0.00899624
UPL	Bacteria	Proteobacteria	Epsilonproteobacteria	Campylobacterales	-	-	0.00899624
UPL	Bacteria	Proteobacteria	Epsilonproteobacteria	Campylobacterales	Helicobacteraceae	Sulfuricurvum	0.00899624
UPL	Bacteria	Proteobacteria	Gammaproteobacteria	Alteromonadales	Pseudoalteromonadaceae	Pseudoalteromonas	0.00899624
UPL	Bacteria	Proteobacteria	Gammaproteobacteria	Chromatiales	Halothiobacillaceae	Halothiobacillus	0.00899624
UPL	Bacteria	Proteobacteria	Gammaproteobacteria	Pasteurellales	Pasteurellaceae	-	0.00899624
UPL	Bacteria	Proteobacteria	Gammaproteobacteria	Pseudomonadales	Moraxellaceae	Psychrobacter	0.00899624
UPL	Bacteria	Proteobacteria	Gammaproteobacteria	Pseudomonadales	Pseudomonadaceae	Azotobacter	0.00899624
UPL	Bacteria	Tenericutes	Mollicutes	Mycoplasmatales	Mycoplasmataceae	Mycoplasma	0.00899624
UPL	Bacteria	Verrucomicrobia	Opitutae	Puniceicoccales	Puniceicoccaceae	Coraliomargarita	0.00899624
UPL	Bacteria	Actinobacteria	Actinobacteria (class)	Actinomycetales	Nakamurellaceae	Nakamurella	0.00674718
UPL	Bacteria	Actinobacteria	Actinobacteria (class)	Actinomycetales	Pseudonocardiaceae	Saccharopolyspora	0.00674718
UPL	Bacteria	Actinobacteria	Actinobacteria (class)	Bifidobacteriales	Bifidobacteriaceae	Bifidobacterium	0.00674718
UPL	Bacteria	Aquificae	Aquificae (class)	Aquificales	Aquificaceae	Thermocrinis	0.00674718
UPL	Bacteria	Bacteroidetes	Cytophagia	Cytophagales	Cyclobacteriaceae	Algoriphagus	0.00674718
UPL	Bacteria	Bacteroidetes	Cytophagia	Cytophagales	Cytophagaceae	-	0.00674718
UPL	Bacteria	Bacteroidetes	Flavobacteria	Flavobacteriales	Flavobacteriaceae	Chryseobacterium	0.00674718
UPL	Bacteria	Bacteroidetes	Flavobacteria	Flavobacteriales	Flavobacteriaceae	Kordia	0.00674718
UPL	Bacteria	Bacteroidetes	Flavobacteria	Flavobacteriales	Flavobacteriaceae	Leeuwenhoekiella	0.00674718
UPL	Bacteria	Bacteroidetes	Flavobacteria	Flavobacteriales	Flavobacteriaceae	Robiginitalea	0.00674718
UPL	Bacteria	Chloroflexi	Thermomicrobia (class)	-	-	-	0.00674718
UPL	Bacteria	Cyanobacteria	unclassified (derived from Cyanobacteria)	Chroococcales	unclassified (derived from Chroococcales)	Microcystis	0.00674718
UPL	Bacteria	Cyanobacteria	unclassified (derived from Cyanobacteria)	Prochlorales	Prochlorococcaceae	Prochlorococcus	0.00674718
UPL	Bacteria	Deinococcus-Thermus	Deinococci	Thermales	Thermaceae	-	0.00674718
UPL	Bacteria	Deinococcus-Thermus	Deinococci	Thermales	Thermaceae	Oceanithermus	0.00674718
UPL	Bacteria	Firmicutes	Bacilli	Bacillales	Bacillaceae	Geobacillus	0.00674718
UPL	Bacteria	Firmicutes	Bacilli	Bacillales	Listeriaceae	Listeria	0.00674718
UPL	Bacteria	Firmicutes	Clostridia	Clostridiales	Peptostreptococcaceae	Peptostreptococcus	0.00674718
UPL	Bacteria	Firmicutes	Clostridia	Clostridiales	Syntrophomonadaceae	Syntrophothermus	0.00674718
UPL	Bacteria	Firmicutes	Clostridia	Thermoanaerobacterales	Thermoanaerobacterales Family III. Incertae Sedis	Thermosediminibacter	0.00674718
UPL	Bacteria	Firmicutes	Clostridia	Thermoanaerobacterales	Thermodesulfobiaceae	Coprothermobacter	0.00674718
UPL	Bacteria	Firmicutes	Erysipelotrichi	Erysipelotrichales	Erysipelotrichaceae	Bulleidia	0.00674718
UPL	Bacteria	Firmicutes	Negativicutes	Selenomonadales	Veillonellaceae	Megasphaera	0.00674718
UPL	Bacteria	Lentisphaerae	unclassified (derived from Lentisphaerae)	Lentisphaerales	Lentisphaeraceae	Lentisphaera	0.00674718
UPL	Bacteria	Proteobacteria	Alphaproteobacteria	Parvularculales	Parvularculaceae	Parvularcula	0.00674718
UPL	Bacteria	Proteobacteria	Alphaproteobacteria	Rhodobacterales	Hyphomonadaceae	Hyphomonas	0.00674718
UPL	Bacteria	Proteobacteria	Alphaproteobacteria	Rhodobacterales	Hyphomonadaceae	Maricaulis	0.00674718
UPL	Bacteria	Proteobacteria	Alphaproteobacteria	Rhodobacterales	Rhodobacteraceae	unclassified (derived from Rhodobacteraceae)	0.00674718
UPL	Bacteria	Proteobacteria	Alphaproteobacteria	Rickettsiales	Anaplasmataceae	-	0.00674718
UPL	Bacteria	Proteobacteria	Alphaproteobacteria	Rickettsiales	Anaplasmataceae	Anaplasma	0.00674718
UPL	Bacteria	Proteobacteria	Alphaproteobacteria	Sphingomonadales	Sphingomonadaceae	Zymomonas	0.00674718
UPL	Bacteria	Proteobacteria	Alphaproteobacteria	unclassified (derived from Alphaproteobacteria)	unclassified (derived from Alphaproteobacteria)	Candidatus Puniceispirillum	0.00674718
UPL	Bacteria	Proteobacteria	Betaproteobacteria	Burkholderiales	unclassified (derived from Burkholderiales)	Rubrivivax	0.00674718
UPL	Bacteria	Proteobacteria	Betaproteobacteria	Hydrogenophilales	Hydrogenophilaceae	Thiobacillus	0.00674718
UPL	Bacteria	Proteobacteria	Betaproteobacteria	Rhodocyclales	Rhodocyclaceae	Azoarcus	0.00674718
UPL	Bacteria	Proteobacteria	Deltaproteobacteria	Desulfarculales	Desulfarculaceae	Desulfarculus	0.00674718
UPL	Bacteria	Proteobacteria	Deltaproteobacteria	Desulfobacterales	Desulfobulbaceae	Desulfotalea	0.00674718
UPL	Bacteria	Proteobacteria	Deltaproteobacteria	Desulfovibrionales	Desulfohalobiaceae	Desulfohalobium	0.00674718
UPL	Bacteria	Proteobacteria	Epsilonproteobacteria	Campylobacterales	Campylobacteraceae	Campylobacter	0.00674718
UPL	Bacteria	Proteobacteria	Epsilonproteobacteria	Campylobacterales	Helicobacteraceae	Helicobacter	0.00674718
UPL	Bacteria	Proteobacteria	Epsilonproteobacteria	Campylobacterales	unclassified (derived from Campylobacterales)	unclassified (derived from Campylobacterales)	0.00674718
UPL	Bacteria	Proteobacteria	Gammaproteobacteria	Aeromonadales	Aeromonadaceae	Aeromonas	0.00674718
UPL	Bacteria	Proteobacteria	Gammaproteobacteria	Alteromonadales	-	-	0.00674718
UPL	Bacteria	Proteobacteria	Gammaproteobacteria	Alteromonadales	Alteromonadaceae	Saccharophagus	0.00674718
UPL	Bacteria	Proteobacteria	Gammaproteobacteria	Chromatiales	Ectothiorhodospiraceae	Alkalilimnicola	0.00674718
UPL	Bacteria	Proteobacteria	Gammaproteobacteria	Chromatiales	Ectothiorhodospiraceae	Nitrococcus	0.00674718
UPL	Bacteria	Proteobacteria	Gammaproteobacteria	Enterobacteriales	Enterobacteriaceae	Dickeya	0.00674718
UPL	Bacteria	Proteobacteria	Gammaproteobacteria	Enterobacteriales	Enterobacteriaceae	Serratia	0.00674718
UPL	Bacteria	Proteobacteria	Gammaproteobacteria	Enterobacteriales	Enterobacteriaceae	Xenorhabdus	0.00674718
UPL	Bacteria	Proteobacteria	Gammaproteobacteria	Oceanospirillales	Alcanivoracaceae	Kangiella	0.00674718
UPL	Bacteria	Proteobacteria	Gammaproteobacteria	Thiotrichales	Piscirickettsiaceae	Thiomicrospira	0.00674718
UPL	Bacteria	Proteobacteria	unclassified (derived from Proteobacteria)	unclassified (derived from Proteobacteria)	unclassified (derived from Proteobacteria)	unclassified (derived from Proteobacteria)	0.00674718
UPL	Bacteria	Spirochaetes	Spirochaetes (class)	Spirochaetales	Brachyspiraceae	Brachyspira	0.00674718
UPL	Bacteria	Synergistetes	Synergistia	Synergistales	Synergistaceae	Anaerobaculum	0.00674718
UPL	Bacteria	Thermotogae	Thermotogae (class)	Thermotogales	Thermotogaceae	-	0.00674718
UPL	Bacteria	Thermotogae	Thermotogae (class)	Thermotogales	Thermotogaceae	Petrotoga	0.00674718
UPL	Bacteria	Acidobacteria	unclassified (derived from Acidobacteria)	unclassified (derived from Acidobacteria)	unclassified (derived from Acidobacteria)	Candidatus Chloracidobacterium	0.00449812
UPL	Bacteria	Actinobacteria	Actinobacteria (class)	Actinomycetales	Dietziaceae	Dietzia	0.00449812
UPL	Bacteria	Actinobacteria	Actinobacteria (class)	Actinomycetales	Micromonosporaceae	Salinispora	0.00449812
UPL	Bacteria	Actinobacteria	Actinobacteria (class)	Actinomycetales	Nocardioidaceae	Aeromicrobium	0.00449812
UPL	Bacteria	Actinobacteria	Actinobacteria (class)	Actinomycetales	Nocardiopsaceae	Nocardiopsis	0.00449812
UPL	Bacteria	Actinobacteria	Actinobacteria (class)	Actinomycetales	Promicromonosporaceae	Xylanimonas	0.00449812
UPL	Bacteria	Actinobacteria	Actinobacteria (class)	Actinomycetales	Segniliparaceae	Segniliparus	0.00449812
UPL	Bacteria	Actinobacteria	Actinobacteria (class)	Actinomycetales	Streptomycetaceae	Kitasatospora	0.00449812
UPL	Bacteria	Actinobacteria	Actinobacteria (class)	Coriobacteriales	Coriobacteriaceae	-	0.00449812
UPL	Bacteria	Actinobacteria	Actinobacteria (class)	Coriobacteriales	Coriobacteriaceae	Atopobium	0.00449812
UPL	Bacteria	Aquificae	Aquificae (class)	Aquificales	Desulfurobacteriaceae	Thermovibrio	0.00449812
UPL	Bacteria	Aquificae	Aquificae (class)	Aquificales	Hydrogenothermaceae	-	0.00449812
UPL	Bacteria	Aquificae	Aquificae (class)	Aquificales	Hydrogenothermaceae	Sulfurihydrogenibium	0.00449812
UPL	Bacteria	Bacteroidetes	Bacteroidia	Bacteroidales	Rikenellaceae	Alistipes	0.00449812
UPL	Bacteria	Bacteroidetes	Flavobacteria	Flavobacteriales	Flavobacteriaceae	Cellulophaga	0.00449812
UPL	Bacteria	Bacteroidetes	Flavobacteria	Flavobacteriales	Flavobacteriaceae	Maribacter	0.00449812
UPL	Bacteria	Bacteroidetes	Flavobacteria	Flavobacteriales	Flavobacteriaceae	Weeksella	0.00449812
UPL	Bacteria	Bacteroidetes	Flavobacteria	unclassified (derived from Flavobacteria)	unclassified (derived from Flavobacteria)	unclassified (derived from Flavobacteria)	0.00449812
UPL	Bacteria	Chlamydiae	Chlamydiae (class)	Chlamydiales	Chlamydiaceae	Chlamydia	0.00449812
UPL	Bacteria	Chlamydiae	Chlamydiae (class)	Chlamydiales	Chlamydiaceae	Chlamydophila	0.00449812
UPL	Bacteria	Chrysiogenetes	Chrysiogenetes (class)	Chrysiogenales	Chrysiogenaceae	Desulfurispirillum	0.00449812
UPL	Bacteria	Cyanobacteria	unclassified (derived from Cyanobacteria)	Chroococcales	unclassified (derived from Chroococcales)	Crocosphaera	0.00449812
UPL	Bacteria	Cyanobacteria	unclassified (derived from Cyanobacteria)	Chroococcales	unclassified (derived from Chroococcales)	Thermosynechococcus	0.00449812
UPL	Bacteria	Fibrobacteres	Fibrobacteres (class)	Fibrobacterales	Fibrobacteraceae	Fibrobacter	0.00449812
UPL	Bacteria	Firmicutes	Bacilli	Lactobacillales	Leuconostocaceae	Oenococcus	0.00449812
UPL	Bacteria	Firmicutes	Clostridia	Clostridiales	Clostridiaceae	-	0.00449812
UPL	Bacteria	Firmicutes	Clostridia	Clostridiales	Clostridiales Family XI. Incertae Sedis	Anaerococcus	0.00449812
UPL	Bacteria	Firmicutes	Clostridia	Clostridiales	Eubacteriaceae	Anaerofustis	0.00449812
UPL	Bacteria	Firmicutes	Clostridia	Clostridiales	Lachnospiraceae	Anaerostipes	0.00449812
UPL	Bacteria	Firmicutes	Clostridia	Clostridiales	Lachnospiraceae	Butyrivibrio	0.00449812
UPL	Bacteria	Firmicutes	Clostridia	Clostridiales	Lachnospiraceae	Oribacterium	0.00449812
UPL	Bacteria	Firmicutes	Clostridia	Thermoanaerobacterales	Thermoanaerobacteraceae	-	0.00449812
UPL	Bacteria	Firmicutes	Erysipelotrichi	Erysipelotrichales	Erysipelotrichaceae	unclassified (derived from Erysipelotrichaceae)	0.00449812
UPL	Bacteria	Firmicutes	Negativicutes	Selenomonadales	Veillonellaceae	-	0.00449812
UPL	Bacteria	Fusobacteria	Fusobacteria (class)	Fusobacteriales	Fusobacteriaceae	Sebaldella	0.00449812
UPL	Bacteria	Lentisphaerae	unclassified (derived from Lentisphaerae)	unclassified (derived from Lentisphaerae)	Victivallaceae	Victivallis	0.00449812
UPL	Bacteria	Proteobacteria	Alphaproteobacteria	Rhizobiales	Bartonellaceae	Bartonella	0.00449812
UPL	Bacteria	Proteobacteria	Alphaproteobacteria	Rhizobiales	Beijerinckiaceae	Beijerinckia	0.00449812
UPL	Bacteria	Proteobacteria	Alphaproteobacteria	Rhizobiales	Methylocystaceae	Methylocystis	0.00449812
UPL	Bacteria	Proteobacteria	Alphaproteobacteria	Rhodobacterales	Hyphomonadaceae	-	0.00449812
UPL	Bacteria	Proteobacteria	Alphaproteobacteria	Rhodobacterales	Hyphomonadaceae	Oceanicaulis	0.00449812
UPL	Bacteria	Proteobacteria	Alphaproteobacteria	Rhodobacterales	Rhodobacteraceae	Ahrensia	0.00449812
UPL	Bacteria	Proteobacteria	Alphaproteobacteria	Rhodobacterales	Rhodobacteraceae	Loktanella	0.00449812
UPL	Bacteria	Proteobacteria	Alphaproteobacteria	Rhodobacterales	Rhodobacteraceae	Oceanibulbus	0.00449812
UPL	Bacteria	Proteobacteria	Alphaproteobacteria	Rhodobacterales	Rhodobacteraceae	Paracoccus	0.00449812
UPL	Bacteria	Proteobacteria	Alphaproteobacteria	Rhodobacterales	Rhodobacteraceae	Pelagibaca	0.00449812
UPL	Bacteria	Proteobacteria	Alphaproteobacteria	Rickettsiales	Rickettsiaceae	-	0.00449812
UPL	Bacteria	Proteobacteria	Betaproteobacteria	Gallionellales	Gallionellaceae	-	0.00449812
UPL	Bacteria	Proteobacteria	Deltaproteobacteria	Bdellovibrionales	-	-	0.00449812
UPL	Bacteria	Proteobacteria	Deltaproteobacteria	Desulfovibrionales	-	-	0.00449812
UPL	Bacteria	Proteobacteria	Gammaproteobacteria	Aeromonadales	Aeromonadaceae	Tolumonas	0.00449812
UPL	Bacteria	Proteobacteria	Gammaproteobacteria	Cardiobacteriales	Cardiobacteriaceae	Dichelobacter	0.00449812
UPL	Bacteria	Proteobacteria	Gammaproteobacteria	Chromatiales	-	-	0.00449812
UPL	Bacteria	Proteobacteria	Gammaproteobacteria	Chromatiales	Ectothiorhodospiraceae	-	0.00449812
UPL	Bacteria	Proteobacteria	Gammaproteobacteria	Enterobacteriales	Enterobacteriaceae	Edwardsiella	0.00449812
UPL	Bacteria	Proteobacteria	Gammaproteobacteria	Oceanospirillales	Halomonadaceae	Chromohalobacter	0.00449812
UPL	Bacteria	Proteobacteria	Gammaproteobacteria	Oceanospirillales	Oceanospirillaceae	Marinomonas	0.00449812
UPL	Bacteria	Proteobacteria	Gammaproteobacteria	Oceanospirillales	Oceanospirillaceae	Neptuniibacter	0.00449812
UPL	Bacteria	Proteobacteria	Gammaproteobacteria	Pseudomonadales	-	-	0.00449812
UPL	Bacteria	Proteobacteria	Gammaproteobacteria	Pseudomonadales	Moraxellaceae	Enhydrobacter	0.00449812
UPL	Bacteria	Proteobacteria	Gammaproteobacteria	Vibrionales	Vibrionaceae	Photobacterium	0.00449812
UPL	Bacteria	Proteobacteria	Gammaproteobacteria	Vibrionales	unclassified (derived from Vibrionales)	unclassified (derived from Vibrionales)	0.00449812
UPL	Bacteria	Spirochaetes	Spirochaetes (class)	Spirochaetales	Spirochaetaceae	-	0.00449812
UPL	Bacteria	Synergistetes	Synergistia	Synergistales	Synergistaceae	Jonquetella	0.00449812
UPL	Bacteria	Tenericutes	Mollicutes	Acholeplasmatales	Acholeplasmataceae	Candidatus Phytoplasma	0.00449812
UPL	Bacteria	Verrucomicrobia	Verrucomicrobiae	Verrucomicrobiales	-	-	0.00449812
UDS	Bacteria	-	-	-	-	-	14.535
UDS	Bacteria	Proteobacteria	-	-	-	-	3.91009
UDS	Bacteria	Proteobacteria	Alphaproteobacteria	-	-	-	2.04977
UDS	Bacteria	Bacteroidetes	Bacteroidia	Bacteroidales	Bacteroidaceae	Bacteroides	1.41589
UDS	Bacteria	Proteobacteria	Betaproteobacteria	Burkholderiales	-	-	1.02417
UDS	Bacteria	Proteobacteria	Betaproteobacteria	-	-	-	0.918764
UDS	Bacteria	unclassified (derived from Bacteria)	unclassified (derived from Bacteria)	unclassified (derived from Bacteria)	unclassified (derived from Bacteria)	unclassified (derived from Bacteria)	0.830449
UDS	Bacteria	Proteobacteria	Gammaproteobacteria	-	-	-	0.754953
UDS	Bacteria	Proteobacteria	Betaproteobacteria	Burkholderiales	Comamonadaceae	-	0.669487
UDS	Bacteria	Firmicutes	-	-	-	-	0.642423
UDS	Bacteria	Proteobacteria	Alphaproteobacteria	Rhizobiales	-	-	0.514223
UDS	Bacteria	Actinobacteria	Actinobacteria (class)	Actinomycetales	-	-	0.438728
UDS	Bacteria	Acidobacteria	Solibacteres	Solibacterales	Solibacteraceae	Candidatus Solibacter	0.427332
UDS	Bacteria	Proteobacteria	Alphaproteobacteria	Rhizobiales	Bradyrhizobiaceae	-	0.38175
UDS	Bacteria	Bacteroidetes	Bacteroidia	Bacteroidales	-	-	0.351837
UDS	Bacteria	Bacteroidetes	-	-	-	-	0.341866
UDS	Bacteria	Proteobacteria	Gammaproteobacteria	Pseudomonadales	Pseudomonadaceae	Pseudomonas	0.331895
UDS	Bacteria	Firmicutes	Clostridia	Clostridiales	-	-	0.306255
UDS	Bacteria	Proteobacteria	Betaproteobacteria	Burkholderiales	Burkholderiaceae	Polynucleobacter	0.297708
UDS	Bacteria	Proteobacteria	Betaproteobacteria	Burkholderiales	Burkholderiaceae	Burkholderia	0.282039
UDS	Bacteria	Bacteroidetes	Bacteroidia	Bacteroidales	Rikenellaceae	Alistipes	0.230759
UDS	Bacteria	Proteobacteria	Alphaproteobacteria	Rhizobiales	Bradyrhizobiaceae	Bradyrhizobium	0.230759
UDS	Bacteria	Proteobacteria	Deltaproteobacteria	Desulfuromonadales	Geobacteraceae	Geobacter	0.222213
UDS	Bacteria	Proteobacteria	Deltaproteobacteria	-	-	-	0.219364
UDS	Bacteria	Firmicutes	Clostridia	Clostridiales	Clostridiaceae	Clostridium	0.197997
UDS	Bacteria	Proteobacteria	Gammaproteobacteria	Enterobacteriales	Enterobacteriaceae	-	0.188026
UDS	Bacteria	Planctomycetes	Planctomycetacia	Planctomycetales	Planctomycetaceae	-	0.186602
UDS	Bacteria	Proteobacteria	Gammaproteobacteria	Legionellales	Legionellaceae	Legionella	0.17948
UDS	Bacteria	Nitrospirae	Nitrospira (class)	Nitrospirales	Nitrospiraceae	Nitrospira	0.169508
UDS	Bacteria	Firmicutes	Clostridia	Clostridiales	Ruminococcaceae	Faecalibacterium	0.162386
UDS	Bacteria	Bacteroidetes	Bacteroidia	Bacteroidales	Prevotellaceae	Prevotella	0.160962
UDS	Bacteria	Chlamydiae	Chlamydiae (class)	Chlamydiales	-	-	0.159537
UDS	Bacteria	Firmicutes	Clostridia	-	-	-	0.149566
UDS	Bacteria	Proteobacteria	Alphaproteobacteria	Caulobacterales	Caulobacteraceae	-	0.146717
UDS	Bacteria	Proteobacteria	Alphaproteobacteria	Caulobacterales	Caulobacteraceae	Caulobacter	0.146717
UDS	Bacteria	Proteobacteria	Betaproteobacteria	Burkholderiales	Comamonadaceae	Polaromonas	0.146717
UDS	Bacteria	Proteobacteria	Deltaproteobacteria	Bdellovibrionales	Bdellovibrionaceae	Bdellovibrio	0.146717
UDS	Bacteria	Verrucomicrobia	Verrucomicrobiae	Verrucomicrobiales	Verrucomicrobia subdivision 3	unclassified (derived from Verrucomicrobia subdivision 3)	0.146717
UDS	Bacteria	Acidobacteria	-	-	-	-	0.143868
UDS	Bacteria	Planctomycetes	Planctomycetacia	Planctomycetales	Planctomycetaceae	Planctomyces	0.136746
UDS	Bacteria	Proteobacteria	Gammaproteobacteria	Methylococcales	Methylococcaceae	Methylobacter	0.133897
UDS	Bacteria	Proteobacteria	Alphaproteobacteria	Rhizobiales	Methylobacteriaceae	Methylobacterium	0.131049
UDS	Bacteria	Verrucomicrobia	Opitutae	unclassified (derived from Opitutae)	Opitutaceae	Opitutus	0.1282
UDS	Bacteria	Proteobacteria	Betaproteobacteria	Burkholderiales	Burkholderiaceae	-	0.126775
UDS	Bacteria	Proteobacteria	Alphaproteobacteria	Sphingomonadales	-	-	0.121077
UDS	Bacteria	Chloroflexi	Ktedonobacteria	Ktedonobacterales	Ktedonobacteraceae	Ktedonobacter	0.118229
UDS	Bacteria	Actinobacteria	Actinobacteria (class)	-	-	-	0.11538
UDS	Bacteria	Proteobacteria	Alphaproteobacteria	Caulobacterales	Caulobacteraceae	Brevundimonas	0.11538
UDS	Bacteria	Acidobacteria	unclassified (derived from Acidobacteria)	unclassified (derived from Acidobacteria)	unclassified (derived from Acidobacteria)	Candidatus Koribacter	0.112531
UDS	Bacteria	Proteobacteria	Alphaproteobacteria	Sphingomonadales	Sphingomonadaceae	-	0.111106
UDS	Bacteria	Proteobacteria	Betaproteobacteria	Burkholderiales	Comamonadaceae	Acidovorax	0.108257
UDS	Bacteria	Proteobacteria	Betaproteobacteria	Burkholderiales	Oxalobacteraceae	-	0.108257
UDS	Bacteria	Proteobacteria	Alphaproteobacteria	Rhodospirillales	Rhodospirillaceae	Magnetospirillum	0.105409
UDS	Bacteria	Verrucomicrobia	Spartobacteria	unclassified (derived from Spartobacteria)	unclassified (derived from Spartobacteria)	Chthoniobacter	0.105409
UDS	Bacteria	Proteobacteria	Alphaproteobacteria	Rhizobiales	Bradyrhizobiaceae	Rhodopseudomonas	0.103984
UDS	Bacteria	Proteobacteria	Alphaproteobacteria	Sphingomonadales	Sphingomonadaceae	Sphingomonas	0.103984
UDS	Bacteria	Proteobacteria	Betaproteobacteria	Burkholderiales	Comamonadaceae	Curvibacter	0.103984
UDS	Bacteria	Proteobacteria	Deltaproteobacteria	Syntrophobacterales	Syntrophaceae	Syntrophus	0.10256
UDS	Bacteria	Proteobacteria	Gammaproteobacteria	Legionellales	Coxiellaceae	Rickettsiella	0.10256
UDS	Bacteria	Proteobacteria	Deltaproteobacteria	Desulfovibrionales	Desulfovibrionaceae	Desulfovibrio	0.0954375
UDS	Bacteria	Proteobacteria	Alphaproteobacteria	Rhodobacterales	Rhodobacteraceae	-	0.0940131
UDS	Bacteria	Verrucomicrobia	-	-	-	-	0.0940131
UDS	Bacteria	Acidobacteria	Acidobacteria (class)	Acidobacteriales	Acidobacteriaceae	Acidobacterium	0.0911642
UDS	Bacteria	Firmicutes	Bacilli	Bacillales	Bacillaceae	Bacillus	0.0897398
UDS	Bacteria	Proteobacteria	Betaproteobacteria	Burkholderiales	Comamonadaceae	Variovorax	0.0883153
UDS	Bacteria	Proteobacteria	Deltaproteobacteria	unclassified (derived from Deltaproteobacteria)	unclassified (derived from Deltaproteobacteria)	unclassified (derived from Deltaproteobacteria)	0.0883153
UDS	Bacteria	Bacteroidetes	Sphingobacteria	Sphingobacteriales	Sphingobacteriaceae	Pedobacter	0.0868909
UDS	Bacteria	Proteobacteria	Deltaproteobacteria	Bdellovibrionales	Bacteriovoracaceae	Bacteriovorax	0.0868909
UDS	Bacteria	Proteobacteria	Betaproteobacteria	Methylophilales	Methylophilaceae	Methylotenera	0.0854664
UDS	Bacteria	Actinobacteria	Actinobacteria (class)	Actinomycetales	Streptomycetaceae	Streptomyces	0.0826176
UDS	Bacteria	Actinobacteria	Actinobacteria (class)	Actinomycetales	Mycobacteriaceae	Mycobacterium	0.0811931
UDS	Bacteria	Bacteroidetes	Flavobacteria	Flavobacteriales	Flavobacteriaceae	Flavobacterium	0.0783442
UDS	Bacteria	Planctomycetes	Planctomycetacia	Planctomycetales	Planctomycetaceae	Gemmata	0.0769198
UDS	Bacteria	Planctomycetes	Planctomycetacia	Planctomycetales	Planctomycetaceae	Pirellula	0.0754953
UDS	Bacteria	Proteobacteria	Alphaproteobacteria	Caulobacterales	Caulobacteraceae	Phenylobacterium	0.0754953
UDS	Bacteria	Planctomycetes	Planctomycetacia	Planctomycetales	unclassified (derived from Planctomycetales)	Candidatus Kuenenia	0.0740709
UDS	Bacteria	Proteobacteria	Betaproteobacteria	Burkholderiales	Comamonadaceae	Albidiferax	0.0740709
UDS	Bacteria	Proteobacteria	Gammaproteobacteria	Pseudomonadales	Pseudomonadaceae	Cellvibrio	0.0740709
UDS	Bacteria	Gemmatimonadetes	Gemmatimonadetes (class)	Gemmatimonadales	Gemmatimonadaceae	Gemmatimonas	0.071222
UDS	Bacteria	Cyanobacteria	unclassified (derived from Cyanobacteria)	-	-	-	0.0697976
UDS	Bacteria	Firmicutes	Clostridia	Clostridiales	Eubacteriaceae	Eubacterium	0.0683731
UDS	Bacteria	Proteobacteria	Deltaproteobacteria	Myxococcales	Myxococcaceae	Anaeromyxobacter	0.0669487
UDS	Bacteria	Actinobacteria	Actinobacteria (class)	Bifidobacteriales	Bifidobacteriaceae	Bifidobacterium	0.0640998
UDS	Bacteria	Bacteroidetes	Sphingobacteria	Sphingobacteriales	Sphingobacteriaceae	Mucilaginibacter	0.0640998
UDS	Bacteria	Firmicutes	Clostridia	Clostridiales	Ruminococcaceae	Ruminococcus	0.0640998
UDS	Bacteria	Proteobacteria	Betaproteobacteria	Rhodocyclales	Rhodocyclaceae	Dechloromonas	0.0626754
UDS	Bacteria	Chlorobi	Chlorobia	Chlorobiales	Chlorobiaceae	Chlorobium	0.0612509
UDS	Bacteria	Planctomycetes	Planctomycetacia	Planctomycetales	Planctomycetaceae	Blastopirellula	0.0612509
UDS	Bacteria	Proteobacteria	Betaproteobacteria	Gallionellales	Gallionellaceae	Sideroxydans	0.0612509
UDS	Bacteria	Proteobacteria	Deltaproteobacteria	Desulfuromonadales	Pelobacteraceae	Pelobacter	0.0612509
UDS	Bacteria	Actinobacteria	Actinobacteria (class)	Actinomycetales	Frankiaceae	Frankia	0.0598265
UDS	Bacteria	Firmicutes	Bacilli	Bacillales	-	-	0.0598265
UDS	Bacteria	Proteobacteria	Alphaproteobacteria	Rhodospirillales	Rhodospirillaceae	Azospirillum	0.0598265
UDS	Bacteria	Proteobacteria	Alphaproteobacteria	Rhizobiales	Phyllobacteriaceae	Mesorhizobium	0.0584021
UDS	Bacteria	Proteobacteria	Gammaproteobacteria	Chromatiales	Chromatiaceae	Nitrosococcus	0.0584021
UDS	Bacteria	Proteobacteria	Gammaproteobacteria	Xanthomonadales	Xanthomonadaceae	-	0.0584021
UDS	Bacteria	Verrucomicrobia	Verrucomicrobiae	Verrucomicrobiales	Verrucomicrobiaceae	Verrucomicrobium	0.0584021
UDS	Bacteria	Chlamydiae	Chlamydiae (class)	Chlamydiales	Parachlamydiaceae	Candidatus Protochlamydia	0.0569776
UDS	Bacteria	Proteobacteria	Deltaproteobacteria	Myxococcales	Polyangiaceae	Sorangium	0.0569776
UDS	Bacteria	Chlamydiae	Chlamydiae (class)	Chlamydiales	Parachlamydiaceae	Parachlamydia	0.0555532
UDS	Bacteria	Proteobacteria	Alphaproteobacteria	unclassified (derived from Alphaproteobacteria)	unclassified (derived from Alphaproteobacteria)	unclassified (derived from Alphaproteobacteria)	0.0555532
UDS	Bacteria	Proteobacteria	Deltaproteobacteria	Syntrophobacterales	Syntrophobacteraceae	Syntrophobacter	0.0555532
UDS	Bacteria	Bacteroidetes	Sphingobacteria	Sphingobacteriales	Sphingobacteriaceae	-	0.0527043
UDS	Bacteria	Chloroflexi	Chloroflexi (class)	Chloroflexales	Chloroflexaceae	Roseiflexus	0.0527043
UDS	Bacteria	Chloroflexi	Dehalococcoidetes	unclassified (derived from Dehalococcoidetes)	unclassified (derived from Dehalococcoidetes)	Dehalococcoides	0.0527043
UDS	Bacteria	Proteobacteria	Alphaproteobacteria	Rhizobiales	Rhizobiaceae	-	0.0527043
UDS	Bacteria	Proteobacteria	Alphaproteobacteria	Rhodospirillales	Rhodospirillaceae	-	0.0527043
UDS	Bacteria	Proteobacteria	Betaproteobacteria	Methylophilales	Methylophilaceae	-	0.0527043
UDS	Bacteria	Chlorobi	Chlorobia	Chlorobiales	Chlorobiaceae	-	0.0512799
UDS	Bacteria	Chloroflexi	Anaerolineae	Anaerolineales	Anaerolineaceae	Anaerolinea	0.0512799
UDS	Bacteria	Proteobacteria	Alphaproteobacteria	Rhizobiales	Hyphomicrobiaceae	Hyphomicrobium	0.0512799
UDS	Bacteria	Bacteroidetes	Sphingobacteria	Sphingobacteriales	unclassified (derived from Sphingobacteriales)	Chitinophaga	0.0498554
UDS	Bacteria	Proteobacteria	Alphaproteobacteria	Rhizobiales	Bradyrhizobiaceae	Nitrobacter	0.0498554
UDS	Bacteria	Proteobacteria	Alphaproteobacteria	Rhizobiales	Rhizobiaceae	Rhizobium	0.0498554
UDS	Bacteria	Proteobacteria	Betaproteobacteria	Burkholderiales	Burkholderiaceae	Cupriavidus	0.0498554
UDS	Bacteria	Proteobacteria	Betaproteobacteria	Burkholderiales	Oxalobacteraceae	Herbaspirillum	0.0498554
UDS	Bacteria	Proteobacteria	Deltaproteobacteria	Myxococcales	-	-	0.0498554
UDS	Bacteria	Proteobacteria	Gammaproteobacteria	unclassified (derived from Gammaproteobacteria)	unclassified (derived from Gammaproteobacteria)	unclassified (derived from Gammaproteobacteria)	0.0498554
UDS	Bacteria	unclassified (derived from Bacteria)	unclassified (derived from Bacteria)	unclassified (derived from Bacteria)	unclassified (derived from Bacteria)	Thermobaculum	0.0498554
UDS	Bacteria	Proteobacteria	Betaproteobacteria	Burkholderiales	Burkholderiaceae	Ralstonia	0.048431
UDS	Bacteria	Actinobacteria	Actinobacteria (class)	Solirubrobacterales	Conexibacteraceae	Conexibacter	0.0470065
UDS	Bacteria	Proteobacteria	Alphaproteobacteria	Sphingomonadales	Sphingomonadaceae	Sphingobium	0.0470065
UDS	Bacteria	Proteobacteria	Betaproteobacteria	unclassified (derived from Betaproteobacteria)	unclassified (derived from Betaproteobacteria)	Candidatus Accumulibacter	0.0470065
UDS	Bacteria	Proteobacteria	Alphaproteobacteria	Rickettsiales	Rickettsiaceae	Rickettsia	0.0455821
UDS	Bacteria	Chlamydiae	Chlamydiae (class)	Chlamydiales	Waddliaceae	Waddlia	0.0441577
UDS	Bacteria	Cyanobacteria	unclassified (derived from Cyanobacteria)	Chroococcales	unclassified (derived from Chroococcales)	Synechococcus	0.0441577
UDS	Bacteria	Firmicutes	Bacilli	Bacillales	Paenibacillaceae	Paenibacillus	0.0441577
UDS	Bacteria	Proteobacteria	Alphaproteobacteria	Rhodospirillales	Rhodospirillaceae	Rhodospirillum	0.0441577
UDS	Bacteria	Proteobacteria	Alphaproteobacteria	Rhodospirillales	-	-	0.0427332
UDS	Bacteria	Proteobacteria	Deltaproteobacteria	Desulfuromonadales	-	-	0.0427332
UDS	Bacteria	Proteobacteria	Gammaproteobacteria	Legionellales	Coxiellaceae	Coxiella	0.0427332
UDS	Bacteria	Proteobacteria	Gammaproteobacteria	Vibrionales	Vibrionaceae	Vibrio	0.0427332
UDS	Bacteria	Spirochaetes	Spirochaetes (class)	Spirochaetales	Leptospiraceae	Leptospira	0.0427332
UDS	Bacteria	Proteobacteria	Alphaproteobacteria	Rhizobiales	Phyllobacteriaceae	Parvibaculum	0.0413088
UDS	Bacteria	Proteobacteria	Gammaproteobacteria	Xanthomonadales	Xanthomonadaceae	Xanthomonas	0.0413088
UDS	Bacteria	Bacteroidetes	Flavobacteria	Flavobacteriales	-	-	0.0398843
UDS	Bacteria	Chlamydiae	Chlamydiae (class)	Chlamydiales	Parachlamydiaceae	-	0.0398843
UDS	Bacteria	Proteobacteria	Betaproteobacteria	Burkholderiales	unclassified (derived from Burkholderiales)	Leptothrix	0.0398843
UDS	Bacteria	Proteobacteria	Betaproteobacteria	Burkholderiales	unclassified (derived from Burkholderiales)	Methylibium	0.0398843
UDS	Bacteria	Proteobacteria	Gammaproteobacteria	Pseudomonadales	Moraxellaceae	Acinetobacter	0.0398843
UDS	Bacteria	Bacteroidetes	Bacteroidia	Bacteroidales	Porphyromonadaceae	Parabacteroides	0.0384599
UDS	Bacteria	Chloroflexi	Chloroflexi (class)	Chloroflexales	Chloroflexaceae	Chloroflexus	0.0384599
UDS	Bacteria	Chloroflexi	Dehalococcoidetes	unclassified (derived from Dehalococcoidetes)	unclassified (derived from Dehalococcoidetes)	Dehalogenimonas	0.0384599
UDS	Bacteria	Elusimicrobia	unclassified (derived from Elusimicrobia)	unclassified (derived from Elusimicrobia)	unclassified (derived from Elusimicrobia)	unclassified (derived from Elusimicrobia)	0.0384599
UDS	Bacteria	Firmicutes	Bacilli	-	-	-	0.0384599
UDS	Bacteria	Proteobacteria	Deltaproteobacteria	Desulfobacterales	Desulfobacteraceae	Desulfococcus	0.0384599
UDS	Bacteria	Chloroflexi	Thermomicrobia (class)	Sphaerobacterales	Sphaerobacteraceae	Sphaerobacter	0.0370355
UDS	Bacteria	Bacteroidetes	Cytophagia	Cytophagales	Cytophagaceae	Spirosoma	0.035611
UDS	Bacteria	Cyanobacteria	unclassified (derived from Cyanobacteria)	Chroococcales	unclassified (derived from Chroococcales)	Cyanothece	0.035611
UDS	Bacteria	Proteobacteria	Betaproteobacteria	Burkholderiales	Alcaligenaceae	Achromobacter	0.035611
UDS	Bacteria	Proteobacteria	Gammaproteobacteria	Alteromonadales	Shewanellaceae	Shewanella	0.035611
UDS	Bacteria	Chloroflexi	-	-	-	-	0.0341866
UDS	Bacteria	Chloroflexi	Dehalococcoidetes	unclassified (derived from Dehalococcoidetes)	unclassified (derived from Dehalococcoidetes)	-	0.0341866
UDS	Bacteria	Proteobacteria	Deltaproteobacteria	Myxococcales	Cystobacteraceae	Stigmatella	0.0341866
UDS	Bacteria	Proteobacteria	Alphaproteobacteria	Rhizobiales	Xanthobacteraceae	Azorhizobium	0.0327621
UDS	Bacteria	Proteobacteria	Betaproteobacteria	Burkholderiales	Oxalobacteraceae	Janthinobacterium	0.0327621
UDS	Bacteria	Proteobacteria	Betaproteobacteria	Rhodocyclales	Rhodocyclaceae	Aromatoleum	0.0327621
UDS	Bacteria	Proteobacteria	Deltaproteobacteria	Desulfobacterales	Desulfobulbaceae	Desulfobulbus	0.0327621
UDS	Bacteria	Proteobacteria	Alphaproteobacteria	Caulobacterales	Caulobacteraceae	Asticcacaulis	0.0313377
UDS	Bacteria	Proteobacteria	Deltaproteobacteria	Myxococcales	Myxococcaceae	Myxococcus	0.0313377
UDS	Bacteria	Bacteroidetes	Sphingobacteria	Sphingobacteriales	Rhodothermaceae	Rhodothermus	0.0299133
UDS	Bacteria	Firmicutes	Clostridia	Clostridiales	Peptococcaceae	Desulfotomaculum	0.0299133
UDS	Bacteria	Proteobacteria	Alphaproteobacteria	Sphingomonadales	Sphingomonadaceae	Novosphingobium	0.0299133
UDS	Bacteria	Proteobacteria	Betaproteobacteria	Burkholderiales	Comamonadaceae	Verminephrobacter	0.0299133
UDS	Bacteria	Proteobacteria	Deltaproteobacteria	Desulfovibrionales	Desulfovibrionaceae	Bilophila	0.0299133
UDS	Bacteria	Verrucomicrobia	unclassified (derived from Verrucomicrobia)	Methylacidiphilales	Methylacidiphilaceae	Methylacidiphilum	0.0299133
UDS	Bacteria	Bacteroidetes	Flavobacteria	Flavobacteriales	Flavobacteriaceae	-	0.0284888
UDS	Bacteria	Firmicutes	Bacilli	Bacillales	Bacillaceae	-	0.0284888
UDS	Bacteria	Firmicutes	Bacilli	Lactobacillales	Lactobacillaceae	Lactobacillus	0.0284888
UDS	Bacteria	Planctomycetes	Planctomycetacia	Planctomycetales	Planctomycetaceae	Rhodopirellula	0.0284888
UDS	Bacteria	Proteobacteria	Betaproteobacteria	Burkholderiales	Alcaligenaceae	Bordetella	0.0284888
UDS	Bacteria	Proteobacteria	Betaproteobacteria	Gallionellales	Gallionellaceae	-	0.0284888
UDS	Bacteria	Proteobacteria	Betaproteobacteria	Nitrosomonadales	Nitrosomonadaceae	Nitrosomonas	0.0284888
UDS	Bacteria	Proteobacteria	Deltaproteobacteria	Desulfobacterales	Desulfobacteraceae	Desulfatibacillum	0.0284888
UDS	Bacteria	Proteobacteria	Deltaproteobacteria	Myxococcales	Haliangiaceae	Haliangium	0.0284888
UDS	Bacteria	Cyanobacteria	unclassified (derived from Cyanobacteria)	Nostocales	Nostocaceae	Nostoc	0.0270644
UDS	Bacteria	Proteobacteria	Alphaproteobacteria	Rhodospirillales	Acetobacteraceae	-	0.0270644
UDS	Bacteria	Proteobacteria	Betaproteobacteria	Burkholderiales	Alcaligenaceae	-	0.0270644
UDS	Bacteria	Proteobacteria	Gammaproteobacteria	Enterobacteriales	Enterobacteriaceae	Erwinia	0.0270644
UDS	Bacteria	Acidobacteria	Acidobacteria (class)	Acidobacteriales	Acidobacteriaceae	Terriglobus	0.0256399
UDS	Bacteria	Actinobacteria	Actinobacteria (class)	Actinomycetales	Nocardiaceae	Rhodococcus	0.0256399
UDS	Bacteria	Actinobacteria	Actinobacteria (class)	Coriobacteriales	Coriobacteriaceae	Collinsella	0.0256399
UDS	Bacteria	Bacteroidetes	Cytophagia	Cytophagales	Cytophagaceae	Cytophaga	0.0256399
UDS	Bacteria	Bacteroidetes	Flavobacteria	-	-	-	0.0256399
UDS	Bacteria	Nitrospirae	Nitrospira (class)	Nitrospirales	Nitrospiraceae	Thermodesulfovibrio	0.0256399
UDS	Bacteria	Proteobacteria	Alphaproteobacteria	Rhizobiales	Rhizobiaceae	Agrobacterium	0.0256399
UDS	Bacteria	Proteobacteria	Alphaproteobacteria	Rhizobiales	Rhizobiaceae	Sinorhizobium	0.0256399
UDS	Bacteria	Proteobacteria	Betaproteobacteria	Gallionellales	Gallionellaceae	Gallionella	0.0256399
UDS	Bacteria	Proteobacteria	Betaproteobacteria	Rhodocyclales	Rhodocyclaceae	-	0.0256399
UDS	Bacteria	Proteobacteria	Gammaproteobacteria	Chromatiales	Ectothiorhodospiraceae	Thioalkalivibrio	0.0256399
UDS	Bacteria	Verrucomicrobia	Opitutae	unclassified (derived from Opitutae)	Opitutaceae	-	0.0256399
UDS	Bacteria	Verrucomicrobia	Opitutae	unclassified (derived from Opitutae)	Opitutaceae	unclassified (derived from Opitutaceae)	0.0256399
UDS	Bacteria	Actinobacteria	Actinobacteria (class)	Actinomycetales	Streptosporangiaceae	Streptosporangium	0.0242155
UDS	Bacteria	Cyanobacteria	Gloeobacteria	Gloeobacterales	unclassified (derived from Gloeobacterales)	Gloeobacter	0.0242155
UDS	Bacteria	Dictyoglomi	Dictyoglomia	Dictyoglomales	Dictyoglomaceae	Dictyoglomus	0.0242155
UDS	Bacteria	Firmicutes	Clostridia	Clostridiales	Peptococcaceae	Pelotomaculum	0.0242155
UDS	Bacteria	Lentisphaerae	unclassified (derived from Lentisphaerae)	Lentisphaerales	Lentisphaeraceae	Lentisphaera	0.0242155
UDS	Bacteria	Nitrospirae	Nitrospira (class)	Nitrospirales	Nitrospiraceae	Leptospirillum	0.0242155
UDS	Bacteria	Planctomycetes	Planctomycetacia	Planctomycetales	Planctomycetaceae	Isosphaera	0.0242155
UDS	Bacteria	Proteobacteria	Alphaproteobacteria	Rhodobacterales	-	-	0.0242155
UDS	Bacteria	Proteobacteria	Alphaproteobacteria	Sphingomonadales	Sphingomonadaceae	Sphingopyxis	0.0242155
UDS	Bacteria	Proteobacteria	Betaproteobacteria	Burkholderiales	unclassified (derived from Burkholderiales)	-	0.0242155
UDS	Bacteria	Proteobacteria	Gammaproteobacteria	Alteromonadales	-	-	0.0242155
UDS	Bacteria	Proteobacteria	Gammaproteobacteria	Alteromonadales	Alteromonadaceae	Marinobacter	0.0242155
UDS	Bacteria	Proteobacteria	Gammaproteobacteria	Pseudomonadales	Pseudomonadaceae	-	0.0242155
UDS	Bacteria	Verrucomicrobia	Verrucomicrobiae	Verrucomicrobiales	unclassified (derived from Verrucomicrobiales)	unclassified (derived from Verrucomicrobiales)	0.0242155
UDS	Bacteria	Firmicutes	Clostridia	Halanaerobiales	Halanaerobiaceae	Halothermothrix	0.022791
UDS	Bacteria	Firmicutes	Clostridia	Thermoanaerobacterales	Thermoanaerobacteraceae	Thermoanaerobacter	0.022791
UDS	Bacteria	Proteobacteria	Alphaproteobacteria	Rhizobiales	Xanthobacteraceae	Xanthobacter	0.022791
UDS	Bacteria	Proteobacteria	Betaproteobacteria	Burkholderiales	Comamonadaceae	Comamonas	0.022791
UDS	Bacteria	Chloroflexi	Thermomicrobia (class)	Thermomicrobiales	Thermomicrobiaceae	Thermomicrobium	0.0213666
UDS	Bacteria	Firmicutes	Bacilli	Lactobacillales	Streptococcaceae	Streptococcus	0.0213666
UDS	Bacteria	Fusobacteria	Fusobacteria (class)	Fusobacteriales	Fusobacteriaceae	Fusobacterium	0.0213666
UDS	Bacteria	Proteobacteria	Alphaproteobacteria	Rhizobiales	Methylocystaceae	Methylocystis	0.0213666
UDS	Bacteria	Proteobacteria	Alphaproteobacteria	Rhizobiales	Methylocystaceae	Methylosinus	0.0213666
UDS	Bacteria	Proteobacteria	Alphaproteobacteria	Rhodospirillales	Acetobacteraceae	Roseomonas	0.0213666
UDS	Bacteria	Proteobacteria	Deltaproteobacteria	Desulfobacterales	Desulfobacteraceae	Desulfobacterium	0.0213666
UDS	Bacteria	Proteobacteria	Deltaproteobacteria	Desulfuromonadales	Desulfuromonadaceae	Desulfuromonas	0.0213666
UDS	Bacteria	Proteobacteria	Epsilonproteobacteria	Campylobacterales	Campylobacteraceae	Arcobacter	0.0213666
UDS	Bacteria	Proteobacteria	Gammaproteobacteria	Methylococcales	Methylococcaceae	Methylococcus	0.0213666
UDS	Bacteria	Bacteroidetes	Cytophagia	Cytophagales	Cyclobacteriaceae	Algoriphagus	0.0199422
UDS	Bacteria	Bacteroidetes	Sphingobacteria	Sphingobacteriales	-	-	0.0199422
UDS	Bacteria	Bacteroidetes	Sphingobacteria	Sphingobacteriales	Sphingobacteriaceae	Sphingobacterium	0.0199422
UDS	Bacteria	Deinococcus-Thermus	Deinococci	Thermales	Thermaceae	Thermus	0.0199422
UDS	Bacteria	Firmicutes	Clostridia	Clostridiales	Lachnospiraceae	Roseburia	0.0199422
UDS	Bacteria	Firmicutes	Clostridia	Thermoanaerobacterales	Thermoanaerobacteraceae	Ammonifex	0.0199422
UDS	Bacteria	Lentisphaerae	unclassified (derived from Lentisphaerae)	unclassified (derived from Lentisphaerae)	Victivallaceae	Victivallis	0.0199422
UDS	Bacteria	Proteobacteria	Alphaproteobacteria	Sphingomonadales	Erythrobacteraceae	Erythrobacter	0.0199422
UDS	Bacteria	Proteobacteria	Deltaproteobacteria	Myxococcales	Nannocystaceae	Plesiocystis	0.0199422
UDS	Bacteria	Spirochaetes	Spirochaetes (class)	Spirochaetales	Spirochaetaceae	Spirochaeta	0.0199422
UDS	Bacteria	Actinobacteria	Actinobacteria (class)	Actinomycetales	Nocardioidaceae	Nocardioides	0.0185177
UDS	Bacteria	Bacteroidetes	Bacteroidia	Bacteroidales	Porphyromonadaceae	Paludibacter	0.0185177
UDS	Bacteria	Chloroflexi	Chloroflexi (class)	Herpetosiphonales	Herpetosiphonaceae	Herpetosiphon	0.0185177
UDS	Bacteria	Cyanobacteria	unclassified (derived from Cyanobacteria)	unclassified (derived from Cyanobacteria)	unclassified (derived from Cyanobacteria)	Acaryochloris	0.0185177
UDS	Bacteria	Deinococcus-Thermus	Deinococci	Thermales	Thermaceae	Meiothermus	0.0185177
UDS	Bacteria	Elusimicrobia	Elusimicrobia (class)	Elusimicrobiales	Elusimicrobiaceae	Elusimicrobium	0.0185177
UDS	Bacteria	Firmicutes	Bacilli	Bacillales	Staphylococcaceae	Staphylococcus	0.0185177
UDS	Bacteria	Firmicutes	Bacilli	Lactobacillales	-	-	0.0185177
UDS	Bacteria	Firmicutes	Negativicutes	Selenomonadales	Veillonellaceae	Thermosinus	0.0185177
UDS	Bacteria	Proteobacteria	Alphaproteobacteria	Rhodospirillales	Acetobacteraceae	Acidiphilium	0.0185177
UDS	Bacteria	Proteobacteria	Betaproteobacteria	Hydrogenophilales	Hydrogenophilaceae	Thiobacillus	0.0185177
UDS	Bacteria	Proteobacteria	Betaproteobacteria	Neisseriales	Neisseriaceae	-	0.0185177
UDS	Bacteria	Proteobacteria	Gammaproteobacteria	Chromatiales	Chromatiaceae	Allochromatium	0.0185177
UDS	Bacteria	Thermotogae	Thermotogae (class)	Thermotogales	Thermotogaceae	Thermotoga	0.0185177
UDS	Bacteria	Actinobacteria	Actinobacteria (class)	Actinomycetales	Catenulisporaceae	Catenulispora	0.0170933
UDS	Bacteria	Actinobacteria	Actinobacteria (class)	Actinomycetales	Geodermatophilaceae	Geodermatophilus	0.0170933
UDS	Bacteria	Actinobacteria	Actinobacteria (class)	Actinomycetales	Micrococcaceae	Arthrobacter	0.0170933
UDS	Bacteria	Actinobacteria	Actinobacteria (class)	Rubrobacterales	Rubrobacteraceae	Rubrobacter	0.0170933
UDS	Bacteria	Actinobacteria	Actinobacteria (class)	unclassified (derived from Actinobacteria (class))	unclassified (derived from Actinobacteria (class))	unclassified (derived from Actinobacteria (class))	0.0170933
UDS	Bacteria	Bacteroidetes	Sphingobacteria	Sphingobacteriales	Rhodothermaceae	Salinibacter	0.0170933
UDS	Bacteria	Chlorobi	Chlorobia	Chlorobiales	Chlorobiaceae	Pelodictyon	0.0170933
UDS	Bacteria	Chloroflexi	Chloroflexi (class)	Chloroflexales	Oscillochloridaceae	Oscillochloris	0.0170933
UDS	Bacteria	Cyanobacteria	unclassified (derived from Cyanobacteria)	Oscillatoriales	unclassified (derived from Oscillatoriales)	Oscillatoria	0.0170933
UDS	Bacteria	Deinococcus-Thermus	Deinococci	Deinococcales	Deinococcaceae	Deinococcus	0.0170933
UDS	Bacteria	Firmicutes	Clostridia	Clostridiales	Syntrophomonadaceae	Syntrophomonas	0.0170933
UDS	Bacteria	Proteobacteria	Alphaproteobacteria	Rhizobiales	Bradyrhizobiaceae	Afipia	0.0170933
UDS	Bacteria	Proteobacteria	Alphaproteobacteria	Rhizobiales	Hyphomicrobiaceae	Rhodomicrobium	0.0170933
UDS	Bacteria	Proteobacteria	Alphaproteobacteria	Rhodobacterales	Rhodobacteraceae	Labrenzia	0.0170933
UDS	Bacteria	Proteobacteria	Betaproteobacteria	Burkholderiales	Burkholderiaceae	Limnobacter	0.0170933
UDS	Bacteria	Proteobacteria	Betaproteobacteria	Methylophilales	Methylophilaceae	Methylovorus	0.0170933
UDS	Bacteria	Proteobacteria	Betaproteobacteria	Rhodocyclales	Rhodocyclaceae	Thauera	0.0170933
UDS	Bacteria	Proteobacteria	Gammaproteobacteria	Acidithiobacillales	Acidithiobacillaceae	Acidithiobacillus	0.0170933
UDS	Bacteria	Proteobacteria	Gammaproteobacteria	Xanthomonadales	Xanthomonadaceae	Stenotrophomonas	0.0170933
UDS	Bacteria	Spirochaetes	Spirochaetes (class)	Spirochaetales	Brachyspiraceae	Brachyspira	0.0170933
UDS	Bacteria	Acidobacteria	Acidobacteria (class)	Acidobacteriales	Acidobacteriaceae	-	0.0156688
UDS	Bacteria	Actinobacteria	Actinobacteria (class)	Actinomycetales	Micromonosporaceae	Micromonospora	0.0156688
UDS	Bacteria	Actinobacteria	Actinobacteria (class)	Actinomycetales	Nakamurellaceae	Nakamurella	0.0156688
UDS	Bacteria	Aquificae	Aquificae (class)	Aquificales	Aquificaceae	Hydrogenivirga	0.0156688
UDS	Bacteria	Chlorobi	Chlorobia	Chlorobiales	Chlorobiaceae	Chloroherpeton	0.0156688
UDS	Bacteria	Cyanobacteria	unclassified (derived from Cyanobacteria)	Nostocales	Nostocaceae	-	0.0156688
UDS	Bacteria	Firmicutes	Bacilli	Bacillales	Bacillaceae	Geobacillus	0.0156688
UDS	Bacteria	Firmicutes	Clostridia	Clostridiales	Clostridiales Family XVII. Incertae Sedis	Thermaerobacter	0.0156688
UDS	Bacteria	Firmicutes	Clostridia	Halanaerobiales	Halanaerobiaceae	Halanaerobium	0.0156688
UDS	Bacteria	Firmicutes	Clostridia	Thermoanaerobacterales	Thermoanaerobacteraceae	Carboxydothermus	0.0156688
UDS	Bacteria	Firmicutes	Clostridia	Thermoanaerobacterales	Thermoanaerobacterales Family III. Incertae Sedis	Caldicellulosiruptor	0.0156688
UDS	Bacteria	Proteobacteria	Alphaproteobacteria	Rhizobiales	Beijerinckiaceae	Beijerinckia	0.0156688
UDS	Bacteria	Proteobacteria	Alphaproteobacteria	Rhodobacterales	Rhodobacteraceae	Rhodobacter	0.0156688
UDS	Bacteria	Proteobacteria	Betaproteobacteria	Burkholderiales	Oxalobacteraceae	Oxalobacter	0.0156688
UDS	Bacteria	Proteobacteria	Deltaproteobacteria	Desulfarculales	Desulfarculaceae	Desulfarculus	0.0156688
UDS	Bacteria	Proteobacteria	Deltaproteobacteria	Desulfovibrionales	Desulfohalobiaceae	Desulfonatronospira	0.0156688
UDS	Bacteria	Proteobacteria	Epsilonproteobacteria	Campylobacterales	-	-	0.0156688
UDS	Bacteria	Proteobacteria	Epsilonproteobacteria	Campylobacterales	Helicobacteraceae	Sulfuricurvum	0.0156688
UDS	Bacteria	Proteobacteria	Gammaproteobacteria	Enterobacteriales	Enterobacteriaceae	Enterobacter	0.0156688
UDS	Bacteria	Proteobacteria	Gammaproteobacteria	Enterobacteriales	Enterobacteriaceae	Escherichia	0.0156688
UDS	Bacteria	Spirochaetes	Spirochaetes (class)	Spirochaetales	Spirochaetaceae	Treponema	0.0156688
UDS	Bacteria	unclassified (derived from Bacteria)	unclassified (derived from Bacteria)	unclassified (derived from Bacteria)	unclassified (derived from Bacteria)	Candidatus Cloacamonas	0.0156688
UDS	Bacteria	Actinobacteria	Actinobacteria (class)	Coriobacteriales	Coriobacteriaceae	-	0.0142444
UDS	Bacteria	Chlamydiae	Chlamydiae (class)	Chlamydiales	Chlamydiaceae	-	0.0142444
UDS	Bacteria	Cyanobacteria	-	-	-	-	0.0142444
UDS	Bacteria	Cyanobacteria	unclassified (derived from Cyanobacteria)	Chroococcales	unclassified (derived from Chroococcales)	-	0.0142444
UDS	Bacteria	Firmicutes	Clostridia	Clostridiales	Lachnospiraceae	Coprococcus	0.0142444
UDS	Bacteria	Firmicutes	Clostridia	Clostridiales	Peptococcaceae	Candidatus Desulforudis	0.0142444
UDS	Bacteria	Firmicutes	Clostridia	Halanaerobiales	Halobacteroidaceae	Acetohalobium	0.0142444
UDS	Bacteria	Firmicutes	Clostridia	Thermoanaerobacterales	Thermoanaerobacteraceae	-	0.0142444
UDS	Bacteria	Firmicutes	Clostridia	Thermoanaerobacterales	Thermoanaerobacteraceae	Moorella	0.0142444
UDS	Bacteria	Firmicutes	Negativicutes	Selenomonadales	Veillonellaceae	-	0.0142444
UDS	Bacteria	Proteobacteria	Alphaproteobacteria	Rhizobiales	Phyllobacteriaceae	Chelativorans	0.0142444
UDS	Bacteria	Proteobacteria	Alphaproteobacteria	Rhodobacterales	Rhodobacteraceae	Roseobacter	0.0142444
UDS	Bacteria	Proteobacteria	Alphaproteobacteria	Rhodospirillales	Acetobacteraceae	Gluconacetobacter	0.0142444
UDS	Bacteria	Proteobacteria	Betaproteobacteria	Burkholderiales	Oxalobacteraceae	Herminiimonas	0.0142444
UDS	Bacteria	Proteobacteria	Betaproteobacteria	Nitrosomonadales	Nitrosomonadaceae	-	0.0142444
UDS	Bacteria	Proteobacteria	Betaproteobacteria	Nitrosomonadales	Nitrosomonadaceae	Nitrosospira	0.0142444
UDS	Bacteria	Proteobacteria	Gammaproteobacteria	Legionellales	-	-	0.0142444
UDS	Bacteria	Verrucomicrobia	Opitutae	Puniceicoccales	Puniceicoccaceae	Coraliomargarita	0.0142444
UDS	Bacteria	Acidobacteria	unclassified (derived from Acidobacteria)	unclassified (derived from Acidobacteria)	unclassified (derived from Acidobacteria)	unclassified (derived from Acidobacteria)	0.01282
UDS	Bacteria	Actinobacteria	Actinobacteria (class)	Actinomycetales	Microbacteriaceae	Clavibacter	0.01282
UDS	Bacteria	Bacteroidetes	Cytophagia	Cytophagales	Cytophagaceae	Dyadobacter	0.01282
UDS	Bacteria	Bacteroidetes	Flavobacteria	Flavobacteriales	Flavobacteriaceae	Chryseobacterium	0.01282
UDS	Bacteria	Bacteroidetes	Flavobacteria	Flavobacteriales	unclassified (derived from Flavobacteriales)	unclassified (derived from Flavobacteriales)	0.01282
UDS	Bacteria	Candidatus Poribacteria	unclassified (derived from Candidatus Poribacteria)	unclassified (derived from Candidatus Poribacteria)	unclassified (derived from Candidatus Poribacteria)	unclassified (derived from Candidatus Poribacteria)	0.01282
UDS	Bacteria	Deinococcus-Thermus	Deinococci	Deinococcales	Trueperaceae	Truepera	0.01282
UDS	Bacteria	Deinococcus-Thermus	Deinococci	Thermales	Thermaceae	Oceanithermus	0.01282
UDS	Bacteria	Firmicutes	Bacilli	Bacillales	Listeriaceae	Listeria	0.01282
UDS	Bacteria	Firmicutes	Bacilli	Lactobacillales	Enterococcaceae	Enterococcus	0.01282
UDS	Bacteria	Firmicutes	Clostridia	Clostridiales	Clostridiales Family XVIII. Incertae Sedis	Symbiobacterium	0.01282
UDS	Bacteria	Firmicutes	Clostridia	Clostridiales	Ruminococcaceae	-	0.01282
UDS	Bacteria	Firmicutes	Clostridia	Thermoanaerobacterales	Thermoanaerobacterales Family III. Incertae Sedis	Thermosediminibacter	0.01282
UDS	Bacteria	Proteobacteria	Alphaproteobacteria	Rickettsiales	-	-	0.01282
UDS	Bacteria	Proteobacteria	Betaproteobacteria	Burkholderiales	Comamonadaceae	Alicycliphilus	0.01282
UDS	Bacteria	Proteobacteria	Betaproteobacteria	Burkholderiales	Comamonadaceae	Delftia	0.01282
UDS	Bacteria	Proteobacteria	Betaproteobacteria	Rhodocyclales	Rhodocyclaceae	Azoarcus	0.01282
UDS	Bacteria	Proteobacteria	Deltaproteobacteria	Desulfobacterales	Desulfobulbaceae	Desulfurivibrio	0.01282
UDS	Bacteria	Proteobacteria	Gammaproteobacteria	Oceanospirillales	Hahellaceae	Hahella	0.01282
UDS	Bacteria	Proteobacteria	Gammaproteobacteria	Pasteurellales	Pasteurellaceae	-	0.01282
UDS	Bacteria	Proteobacteria	Gammaproteobacteria	Vibrionales	-	-	0.01282
UDS	Bacteria	Proteobacteria	Gammaproteobacteria	Vibrionales	Vibrionaceae	-	0.01282
UDS	Bacteria	Aquificae	Aquificae (class)	Aquificales	Aquificaceae	Thermocrinis	0.0113955
UDS	Bacteria	Bacteroidetes	Flavobacteria	Flavobacteriales	Flavobacteriaceae	Polaribacter	0.0113955
UDS	Bacteria	Chloroflexi	Chloroflexi (class)	-	-	-	0.0113955
UDS	Bacteria	Chloroflexi	Chloroflexi (class)	Chloroflexales	-	-	0.0113955
UDS	Bacteria	Cyanobacteria	unclassified (derived from Cyanobacteria)	Chroococcales	unclassified (derived from Chroococcales)	Synechocystis	0.0113955
UDS	Bacteria	Firmicutes	Clostridia	Clostridiales	Peptococcaceae	Thermincola	0.0113955
UDS	Bacteria	Firmicutes	Clostridia	Clostridiales	Ruminococcaceae	Acetivibrio	0.0113955
UDS	Bacteria	Firmicutes	Negativicutes	Selenomonadales	Veillonellaceae	Dialister	0.0113955
UDS	Bacteria	Firmicutes	Negativicutes	Selenomonadales	Veillonellaceae	Selenomonas	0.0113955
UDS	Bacteria	Planctomycetes	Planctomycetacia	Planctomycetales	-	-	0.0113955
UDS	Bacteria	Proteobacteria	Alphaproteobacteria	Rhizobiales	Xanthobacteraceae	Starkeya	0.0113955
UDS	Bacteria	Proteobacteria	Alphaproteobacteria	Rhodobacterales	Rhodobacteraceae	Paracoccus	0.0113955
UDS	Bacteria	Proteobacteria	Alphaproteobacteria	Rickettsiales	Anaplasmataceae	Wolbachia	0.0113955
UDS	Bacteria	Proteobacteria	Betaproteobacteria	Neisseriales	Neisseriaceae	Chromobacterium	0.0113955
UDS	Bacteria	Proteobacteria	Deltaproteobacteria	Desulfovibrionales	-	-	0.0113955
UDS	Bacteria	Proteobacteria	Deltaproteobacteria	Desulfovibrionales	Desulfomicrobiaceae	Desulfomicrobium	0.0113955
UDS	Bacteria	Proteobacteria	Epsilonproteobacteria	-	-	-	0.0113955
UDS	Bacteria	Proteobacteria	Epsilonproteobacteria	Campylobacterales	Helicobacteraceae	Helicobacter	0.0113955
UDS	Bacteria	Proteobacteria	Gammaproteobacteria	unclassified (derived from Gammaproteobacteria)	unclassified (derived from Gammaproteobacteria)	Endoriftia	0.0113955
UDS	Bacteria	Tenericutes	Mollicutes	Mycoplasmatales	Mycoplasmataceae	Mycoplasma	0.0113955
UDS	Bacteria	Thermotogae	Thermotogae (class)	Thermotogales	Thermotogaceae	Kosmotoga	0.0113955
UDS	Bacteria	Thermotogae	Thermotogae (class)	Thermotogales	Thermotogaceae	Thermosipho	0.0113955
UDS	Bacteria	Actinobacteria	Actinobacteria (class)	Actinomycetales	Corynebacteriaceae	Corynebacterium	0.00997108
UDS	Bacteria	Actinobacteria	Actinobacteria (class)	Actinomycetales	Intrasporangiaceae	Janibacter	0.00997108
UDS	Bacteria	Actinobacteria	Actinobacteria (class)	Coriobacteriales	Coriobacteriaceae	Eggerthella	0.00997108
UDS	Bacteria	Bacteroidetes	Cytophagia	Cytophagales	Cytophagaceae	-	0.00997108
UDS	Bacteria	Bacteroidetes	Cytophagia	Cytophagales	Cytophagaceae	Microscilla	0.00997108
UDS	Bacteria	Cyanobacteria	unclassified (derived from Cyanobacteria)	Oscillatoriales	unclassified (derived from Oscillatoriales)	-	0.00997108
UDS	Bacteria	Cyanobacteria	unclassified (derived from Cyanobacteria)	Oscillatoriales	unclassified (derived from Oscillatoriales)	Microcoleus	0.00997108
UDS	Bacteria	Fibrobacteres	Fibrobacteres (class)	Fibrobacterales	Fibrobacteraceae	Fibrobacter	0.00997108
UDS	Bacteria	Firmicutes	Clostridia	Clostridiales	Clostridiaceae	Alkaliphilus	0.00997108
UDS	Bacteria	Firmicutes	Clostridia	Clostridiales	Lachnospiraceae	Dorea	0.00997108
UDS	Bacteria	Firmicutes	Clostridia	Clostridiales	Peptococcaceae	-	0.00997108
UDS	Bacteria	Proteobacteria	Alphaproteobacteria	Rhizobiales	Beijerinckiaceae	Methylocella	0.00997108
UDS	Bacteria	Proteobacteria	Alphaproteobacteria	Rhizobiales	Bradyrhizobiaceae	Oligotropha	0.00997108
UDS	Bacteria	Proteobacteria	Alphaproteobacteria	Rhizobiales	Brucellaceae	Brucella	0.00997108
UDS	Bacteria	Proteobacteria	Alphaproteobacteria	Rhodobacterales	Hyphomonadaceae	Hirschia	0.00997108
UDS	Bacteria	Proteobacteria	Alphaproteobacteria	Rhodospirillales	Acetobacteraceae	Gluconobacter	0.00997108
UDS	Bacteria	Proteobacteria	Epsilonproteobacteria	Campylobacterales	Campylobacteraceae	Campylobacter	0.00997108
UDS	Bacteria	Proteobacteria	Gammaproteobacteria	Alteromonadales	Alteromonadaceae	Saccharophagus	0.00997108
UDS	Bacteria	Proteobacteria	Gammaproteobacteria	Alteromonadales	Psychromonadaceae	Psychromonas	0.00997108
UDS	Bacteria	Proteobacteria	Gammaproteobacteria	Enterobacteriales	Enterobacteriaceae	Yersinia	0.00997108
UDS	Bacteria	Proteobacteria	Gammaproteobacteria	Thiotrichales	Thiotrichaceae	Beggiatoa	0.00997108
UDS	Bacteria	Proteobacteria	Gammaproteobacteria	Xanthomonadales	Xanthomonadaceae	Pseudoxanthomonas	0.00997108
UDS	Bacteria	Proteobacteria	unclassified (derived from Proteobacteria)	unclassified (derived from Proteobacteria)	unclassified (derived from Proteobacteria)	Magnetococcus	0.00997108
UDS	Bacteria	Verrucomicrobia	Verrucomicrobiae	Verrucomicrobiales	Verrucomicrobiaceae	Akkermansia	0.00997108
UDS	Bacteria	Actinobacteria	Actinobacteria (class)	Actinomycetales	Nocardiaceae	Nocardia	0.00854664
UDS	Bacteria	Actinobacteria	Actinobacteria (class)	Actinomycetales	Nocardioidaceae	Aeromicrobium	0.00854664
UDS	Bacteria	Actinobacteria	Actinobacteria (class)	Actinomycetales	Pseudonocardiaceae	Amycolatopsis	0.00854664
UDS	Bacteria	Aquificae	Aquificae (class)	Aquificales	Desulfurobacteriaceae	Thermovibrio	0.00854664
UDS	Bacteria	Bacteroidetes	Cytophagia	Cytophagales	-	-	0.00854664
UDS	Bacteria	Bacteroidetes	Flavobacteria	Flavobacteriales	Flavobacteriaceae	Riemerella	0.00854664
UDS	Bacteria	Chlorobi	Chlorobia	Chlorobiales	Chlorobiaceae	Chlorobaculum	0.00854664
UDS	Bacteria	Chloroflexi	Chloroflexi (class)	Chloroflexales	Chloroflexaceae	-	0.00854664
UDS	Bacteria	Cyanobacteria	unclassified (derived from Cyanobacteria)	Oscillatoriales	unclassified (derived from Oscillatoriales)	Lyngbya	0.00854664
UDS	Bacteria	Deferribacteres	Deferribacteres (class)	Deferribacterales	Deferribacteraceae	Deferribacter	0.00854664
UDS	Bacteria	Firmicutes	Clostridia	Clostridiales	Heliobacteriaceae	Heliobacterium	0.00854664
UDS	Bacteria	Firmicutes	Clostridia	Clostridiales	Peptococcaceae	Desulfitobacterium	0.00854664
UDS	Bacteria	Firmicutes	Clostridia	Clostridiales	Ruminococcaceae	Anaerotruncus	0.00854664
UDS	Bacteria	Firmicutes	Clostridia	Clostridiales	Ruminococcaceae	Subdoligranulum	0.00854664
UDS	Bacteria	Firmicutes	Clostridia	Clostridiales	Syntrophomonadaceae	Dethiobacter	0.00854664
UDS	Bacteria	Firmicutes	Clostridia	Natranaerobiales	Natranaerobiaceae	Natranaerobius	0.00854664
UDS	Bacteria	Firmicutes	Clostridia	Thermoanaerobacterales	-	-	0.00854664
UDS	Bacteria	Firmicutes	Clostridia	Thermoanaerobacterales	Thermoanaerobacterales Family III. Incertae Sedis	Thermoanaerobacterium	0.00854664
UDS	Bacteria	Firmicutes	Erysipelotrichi	Erysipelotrichales	Erysipelotrichaceae	-	0.00854664
UDS	Bacteria	Firmicutes	Erysipelotrichi	Erysipelotrichales	Erysipelotrichaceae	Catenibacterium	0.00854664
UDS	Bacteria	Firmicutes	Negativicutes	Selenomonadales	Acidaminococcaceae	Acidaminococcus	0.00854664
UDS	Bacteria	Proteobacteria	Alphaproteobacteria	Rhizobiales	Aurantimonadaceae	Aurantimonas	0.00854664
UDS	Bacteria	Proteobacteria	Alphaproteobacteria	Rhizobiales	Brucellaceae	-	0.00854664
UDS	Bacteria	Proteobacteria	Alphaproteobacteria	Rhizobiales	Xanthobacteraceae	-	0.00854664
UDS	Bacteria	Proteobacteria	Alphaproteobacteria	Rhodobacterales	Rhodobacteraceae	Citreicella	0.00854664
UDS	Bacteria	Proteobacteria	Alphaproteobacteria	Rhodobacterales	Rhodobacteraceae	Octadecabacter	0.00854664
UDS	Bacteria	Proteobacteria	Alphaproteobacteria	Rhodobacterales	Rhodobacteraceae	unclassified (derived from Rhodobacteraceae)	0.00854664
UDS	Bacteria	Proteobacteria	Alphaproteobacteria	unclassified (derived from Alphaproteobacteria)	unclassified (derived from Alphaproteobacteria)	Candidatus Puniceispirillum	0.00854664
UDS	Bacteria	Proteobacteria	Betaproteobacteria	Methylophilales	Methylophilaceae	Methylobacillus	0.00854664
UDS	Bacteria	Proteobacteria	Betaproteobacteria	Neisseriales	Neisseriaceae	Neisseria	0.00854664
UDS	Bacteria	Proteobacteria	Deltaproteobacteria	Desulfobacterales	Desulfobacteraceae	-	0.00854664
UDS	Bacteria	Proteobacteria	Deltaproteobacteria	Desulfobacterales	Desulfobulbaceae	Desulfotalea	0.00854664
UDS	Bacteria	Proteobacteria	Deltaproteobacteria	Desulfovibrionales	Desulfovibrionaceae	-	0.00854664
UDS	Bacteria	Proteobacteria	Gammaproteobacteria	Alteromonadales	Colwelliaceae	Colwellia	0.00854664
UDS	Bacteria	Proteobacteria	Gammaproteobacteria	Alteromonadales	Idiomarinaceae	Idiomarina	0.00854664
UDS	Bacteria	Proteobacteria	Gammaproteobacteria	Alteromonadales	unclassified (derived from Alteromonadales)	Teredinibacter	0.00854664
UDS	Bacteria	Proteobacteria	Gammaproteobacteria	Chromatiales	-	-	0.00854664
UDS	Bacteria	Proteobacteria	Gammaproteobacteria	Chromatiales	Ectothiorhodospiraceae	Alkalilimnicola	0.00854664
UDS	Bacteria	Proteobacteria	Gammaproteobacteria	Enterobacteriales	Enterobacteriaceae	Pantoea	0.00854664
UDS	Bacteria	Proteobacteria	Gammaproteobacteria	Enterobacteriales	Enterobacteriaceae	Rahnella	0.00854664
UDS	Bacteria	Proteobacteria	Gammaproteobacteria	Oceanospirillales	Halomonadaceae	Chromohalobacter	0.00854664
UDS	Bacteria	Proteobacteria	Gammaproteobacteria	Thiotrichales	Francisellaceae	Francisella	0.00854664
UDS	Bacteria	Proteobacteria	Gammaproteobacteria	Thiotrichales	Piscirickettsiaceae	Methylophaga	0.00854664
UDS	Bacteria	Proteobacteria	Gammaproteobacteria	unclassified (derived from Gammaproteobacteria)	unclassified (derived from Gammaproteobacteria)	Congregibacter	0.00854664
UDS	Bacteria	Proteobacteria	Zetaproteobacteria	Mariprofundales	Mariprofundaceae	Mariprofundus	0.00854664
UDS	Bacteria	Synergistetes	Synergistia	Synergistales	Synergistaceae	-	0.00854664
UDS	Bacteria	Actinobacteria	Actinobacteria (class)	Acidimicrobiales	Acidimicrobiaceae	Acidimicrobium	0.0071222
UDS	Bacteria	Actinobacteria	Actinobacteria (class)	Actinomycetales	Glycomycetaceae	Stackebrandtia	0.0071222
UDS	Bacteria	Actinobacteria	Actinobacteria (class)	Actinomycetales	Streptomycetaceae	Kitasatospora	0.0071222
UDS	Bacteria	Aquificae	Aquificae (class)	Aquificales	Aquificaceae	-	0.0071222
UDS	Bacteria	Aquificae	Aquificae (class)	Aquificales	Aquificaceae	Hydrogenobaculum	0.0071222
UDS	Bacteria	Aquificae	Aquificae (class)	Aquificales	Hydrogenothermaceae	Sulfurihydrogenibium	0.0071222
UDS	Bacteria	Bacteroidetes	Cytophagia	Cytophagales	Cytophagaceae	Leadbetterella	0.0071222
UDS	Bacteria	Bacteroidetes	Cytophagia	Cytophagales	Flammeovirgaceae	Marivirga	0.0071222
UDS	Bacteria	Bacteroidetes	Flavobacteria	Flavobacteriales	Flavobacteriaceae	Gramella	0.0071222
UDS	Bacteria	Bacteroidetes	Flavobacteria	Flavobacteriales	Flavobacteriaceae	Robiginitalea	0.0071222
UDS	Bacteria	Bacteroidetes	Flavobacteria	Flavobacteriales	Flavobacteriaceae	unclassified (derived from Flavobacteriaceae)	0.0071222
UDS	Bacteria	Chlamydiae	Chlamydiae (class)	Chlamydiales	Chlamydiaceae	Chlamydophila	0.0071222
UDS	Bacteria	Chrysiogenetes	Chrysiogenetes (class)	Chrysiogenales	Chrysiogenaceae	Desulfurispirillum	0.0071222
UDS	Bacteria	Cyanobacteria	unclassified (derived from Cyanobacteria)	Chroococcales	unclassified (derived from Chroococcales)	Microcystis	0.0071222
UDS	Bacteria	Deferribacteres	Deferribacteres (class)	Deferribacterales	Deferribacteraceae	Calditerrivibrio	0.0071222
UDS	Bacteria	Firmicutes	Bacilli	Bacillales	Alicyclobacillaceae	unclassified (derived from Alicyclobacillaceae)	0.0071222
UDS	Bacteria	Firmicutes	Clostridia	Clostridiales	Clostridiaceae	-	0.0071222
UDS	Bacteria	Firmicutes	Clostridia	Clostridiales	Lachnospiraceae	Butyrivibrio	0.0071222
UDS	Bacteria	Firmicutes	Clostridia	Clostridiales	Peptostreptococcaceae	Peptostreptococcus	0.0071222
UDS	Bacteria	Firmicutes	Clostridia	Clostridiales	Ruminococcaceae	unclassified (derived from Ruminococcaceae)	0.0071222
UDS	Bacteria	Firmicutes	Erysipelotrichi	Erysipelotrichales	Erysipelotrichaceae	unclassified (derived from Erysipelotrichaceae)	0.0071222
UDS	Bacteria	Firmicutes	Negativicutes	Selenomonadales	Acidaminococcaceae	Phascolarctobacterium	0.0071222
UDS	Bacteria	Nitrospirae	Nitrospira (class)	Nitrospirales	Nitrospiraceae	-	0.0071222
UDS	Bacteria	Proteobacteria	Alphaproteobacteria	Rhizobiales	Phyllobacteriaceae	Hoeflea	0.0071222
UDS	Bacteria	Proteobacteria	Alphaproteobacteria	Rhodobacterales	Rhodobacteraceae	Roseovarius	0.0071222
UDS	Bacteria	Proteobacteria	Alphaproteobacteria	Rhodospirillales	Acetobacteraceae	Granulibacter	0.0071222
UDS	Bacteria	Proteobacteria	Deltaproteobacteria	Desulfovibrionales	Desulfohalobiaceae	Desulfohalobium	0.0071222
UDS	Bacteria	Proteobacteria	Epsilonproteobacteria	Campylobacterales	Campylobacteraceae	Sulfurospirillum	0.0071222
UDS	Bacteria	Proteobacteria	Epsilonproteobacteria	unclassified (derived from Epsilonproteobacteria)	unclassified (derived from Epsilonproteobacteria)	Sulfurovum	0.0071222
UDS	Bacteria	Proteobacteria	Gammaproteobacteria	Aeromonadales	Aeromonadaceae	Aeromonas	0.0071222
UDS	Bacteria	Proteobacteria	Gammaproteobacteria	Aeromonadales	Aeromonadaceae	Tolumonas	0.0071222
UDS	Bacteria	Proteobacteria	Gammaproteobacteria	Alteromonadales	Pseudoalteromonadaceae	Pseudoalteromonas	0.0071222
UDS	Bacteria	Proteobacteria	Gammaproteobacteria	Chromatiales	Ectothiorhodospiraceae	Nitrococcus	0.0071222
UDS	Bacteria	Proteobacteria	Gammaproteobacteria	Enterobacteriales	Enterobacteriaceae	Salmonella	0.0071222
UDS	Bacteria	Proteobacteria	Gammaproteobacteria	Enterobacteriales	Enterobacteriaceae	Serratia	0.0071222
UDS	Bacteria	Proteobacteria	Gammaproteobacteria	Oceanospirillales	Halomonadaceae	Halomonas	0.0071222
UDS	Bacteria	Proteobacteria	Gammaproteobacteria	Vibrionales	Vibrionaceae	Photobacterium	0.0071222
UDS	Bacteria	Synergistetes	Synergistia	Synergistales	Synergistaceae	Aminomonas	0.0071222
UDS	Bacteria	Thermotogae	Thermotogae (class)	Thermotogales	Thermotogaceae	Petrotoga	0.0071222
UDS	Bacteria	Thermotogae	Thermotogae (class)	Thermotogales	unclassified (derived from Thermotogales)	unclassified (derived from Thermotogales)	0.0071222
UDS	Bacteria	Verrucomicrobia	unclassified (derived from Verrucomicrobia)	unclassified (derived from Verrucomicrobia)	unclassified (derived from Verrucomicrobia)	unclassified (derived from Verrucomicrobia)	0.0071222
UDS	Bacteria	Actinobacteria	Actinobacteria (class)	Actinomycetales	Acidothermaceae	Acidothermus	0.00569776
UDS	Bacteria	Actinobacteria	Actinobacteria (class)	Actinomycetales	Beutenbergiaceae	Beutenbergia	0.00569776
UDS	Bacteria	Actinobacteria	Actinobacteria (class)	Actinomycetales	Brevibacteriaceae	Brevibacterium	0.00569776
UDS	Bacteria	Actinobacteria	Actinobacteria (class)	Actinomycetales	Cellulomonadaceae	Cellulomonas	0.00569776
UDS	Bacteria	Actinobacteria	Actinobacteria (class)	Actinomycetales	Kineosporiaceae	Kineococcus	0.00569776
UDS	Bacteria	Actinobacteria	Actinobacteria (class)	Actinomycetales	Nocardiopsaceae	Nocardiopsis	0.00569776
UDS	Bacteria	Actinobacteria	Actinobacteria (class)	Actinomycetales	Propionibacteriaceae	Propionibacterium	0.00569776
UDS	Bacteria	Actinobacteria	Actinobacteria (class)	Actinomycetales	Pseudonocardiaceae	Saccharopolyspora	0.00569776
UDS	Bacteria	Actinobacteria	Actinobacteria (class)	Actinomycetales	Streptomycetaceae	-	0.00569776
UDS	Bacteria	Actinobacteria	Actinobacteria (class)	Bifidobacteriales	Bifidobacteriaceae	Gardnerella	0.00569776
UDS	Bacteria	Aquificae	Aquificae (class)	Aquificales	Aquificaceae	Hydrogenobacter	0.00569776
UDS	Bacteria	Bacteroidetes	Flavobacteria	Flavobacteriales	Flavobacteriaceae	Leeuwenhoekiella	0.00569776
UDS	Bacteria	Bacteroidetes	unclassified (derived from Bacteroidetes)	unclassified (derived from Bacteroidetes)	unclassified (derived from Bacteroidetes)	unclassified (derived from Bacteroidetes)	0.00569776
UDS	Bacteria	Deinococcus-Thermus	Deinococci	Thermales	Thermaceae	-	0.00569776
UDS	Bacteria	Firmicutes	Bacilli	Bacillales	Bacillaceae	Anoxybacillus	0.00569776
UDS	Bacteria	Firmicutes	Bacilli	Bacillales	Paenibacillaceae	Brevibacillus	0.00569776
UDS	Bacteria	Firmicutes	Bacilli	Bacillales	unclassified (derived from Bacillales)	Exiguobacterium	0.00569776
UDS	Bacteria	Firmicutes	Clostridia	Clostridiales	Clostridiales Family XI. Incertae Sedis	Anaerococcus	0.00569776
UDS	Bacteria	Firmicutes	Clostridia	Clostridiales	Clostridiales Family XI. Incertae Sedis	Finegoldia	0.00569776
UDS	Bacteria	Firmicutes	Clostridia	Clostridiales	Lachnospiraceae	Cellulosilyticum	0.00569776
UDS	Bacteria	Firmicutes	Clostridia	Clostridiales	Lachnospiraceae	unclassified (derived from Lachnospiraceae)	0.00569776
UDS	Bacteria	Firmicutes	Clostridia	Thermoanaerobacterales	Thermoanaerobacteraceae	Caldanaerobacter	0.00569776
UDS	Bacteria	Fusobacteria	Fusobacteria (class)	Fusobacteriales	Fusobacteriaceae	-	0.00569776
UDS	Bacteria	Proteobacteria	Alphaproteobacteria	Rhizobiales	Bartonellaceae	Bartonella	0.00569776
UDS	Bacteria	Proteobacteria	Alphaproteobacteria	Rhodobacterales	Hyphomonadaceae	Hyphomonas	0.00569776
UDS	Bacteria	Proteobacteria	Alphaproteobacteria	Rhodobacterales	Rhodobacteraceae	Loktanella	0.00569776
UDS	Bacteria	Proteobacteria	Alphaproteobacteria	Rhodobacterales	Rhodobacteraceae	Pseudovibrio	0.00569776
UDS	Bacteria	Proteobacteria	Alphaproteobacteria	Rhodobacterales	Rhodobacteraceae	Ruegeria	0.00569776
UDS	Bacteria	Proteobacteria	Alphaproteobacteria	Rickettsiales	Rickettsiaceae	-	0.00569776
UDS	Bacteria	Proteobacteria	Alphaproteobacteria	Sphingomonadales	Sphingomonadaceae	Zymomonas	0.00569776
UDS	Bacteria	Proteobacteria	Betaproteobacteria	Burkholderiales	Alcaligenaceae	Sutterella	0.00569776
UDS	Bacteria	Proteobacteria	Betaproteobacteria	Burkholderiales	unclassified (derived from Burkholderiales)	Thiomonas	0.00569776
UDS	Bacteria	Proteobacteria	Betaproteobacteria	Neisseriales	Neisseriaceae	Laribacter	0.00569776
UDS	Bacteria	Proteobacteria	Betaproteobacteria	Neisseriales	Neisseriaceae	Lutiella	0.00569776
UDS	Bacteria	Proteobacteria	Deltaproteobacteria	Bdellovibrionales	-	-	0.00569776
UDS	Bacteria	Proteobacteria	Epsilonproteobacteria	Campylobacterales	Helicobacteraceae	Sulfurimonas	0.00569776
UDS	Bacteria	Proteobacteria	Gammaproteobacteria	Methylococcales	Methylococcaceae	-	0.00569776
UDS	Bacteria	Proteobacteria	Gammaproteobacteria	Oceanospirillales	Alcanivoracaceae	Kangiella	0.00569776
UDS	Bacteria	Proteobacteria	Gammaproteobacteria	Pasteurellales	Pasteurellaceae	Actinobacillus	0.00569776
UDS	Bacteria	Proteobacteria	Gammaproteobacteria	Pseudomonadales	-	-	0.00569776
UDS	Bacteria	Proteobacteria	Gammaproteobacteria	unclassified (derived from Gammaproteobacteria)	unclassified (derived from Gammaproteobacteria)	-	0.00569776
UDS	Bacteria	Spirochaetes	Spirochaetes (class)	Spirochaetales	Spirochaetaceae	Borrelia	0.00569776
UDS	Bacteria	Synergistetes	Synergistia	Synergistales	Synergistaceae	Anaerobaculum	0.00569776
UDS	Bacteria	Synergistetes	Synergistia	Synergistales	Synergistaceae	Dethiosulfovibrio	0.00569776
UDS	Bacteria	Synergistetes	Synergistia	Synergistales	Synergistaceae	Pyramidobacter	0.00569776
UDS	Bacteria	Synergistetes	Synergistia	Synergistales	Synergistaceae	Thermanaerovibrio	0.00569776
UDS	Bacteria	Thermotogae	Thermotogae (class)	Thermotogales	Thermotogaceae	-	0.00569776
UDS	Bacteria	Verrucomicrobia	Opitutae	-	-	-	0.00569776
UDS	Bacteria	Actinobacteria	Actinobacteria (class)	Actinomycetales	Gordoniaceae	Gordonia	0.00427332
UDS	Bacteria	Actinobacteria	Actinobacteria (class)	Actinomycetales	Micromonosporaceae	-	0.00427332
UDS	Bacteria	Actinobacteria	Actinobacteria (class)	Actinomycetales	Micromonosporaceae	Salinispora	0.00427332
UDS	Bacteria	Actinobacteria	Actinobacteria (class)	Actinomycetales	Nocardioidaceae	-	0.00427332
UDS	Bacteria	Actinobacteria	Actinobacteria (class)	Actinomycetales	Promicromonosporaceae	Xylanimonas	0.00427332
UDS	Bacteria	Actinobacteria	Actinobacteria (class)	Actinomycetales	Pseudonocardiaceae	Saccharomonospora	0.00427332
UDS	Bacteria	Actinobacteria	Actinobacteria (class)	Actinomycetales	Thermomonosporaceae	Thermomonospora	0.00427332
UDS	Bacteria	Bacteroidetes	Flavobacteria	Flavobacteriales	Flavobacteriaceae	Cellulophaga	0.00427332
UDS	Bacteria	Bacteroidetes	Flavobacteria	Flavobacteriales	Flavobacteriaceae	Croceibacter	0.00427332
UDS	Bacteria	Bacteroidetes	Sphingobacteria	Sphingobacteriales	Rhodothermaceae	-	0.00427332
UDS	Bacteria	Cyanobacteria	unclassified (derived from Cyanobacteria)	Chroococcales	unclassified (derived from Chroococcales)	Crocosphaera	0.00427332
UDS	Bacteria	Cyanobacteria	unclassified (derived from Cyanobacteria)	Nostocales	Nostocaceae	Anabaena	0.00427332
UDS	Bacteria	Cyanobacteria	unclassified (derived from Cyanobacteria)	Oscillatoriales	unclassified (derived from Oscillatoriales)	Trichodesmium	0.00427332
UDS	Bacteria	Deferribacteres	Deferribacteres (class)	Deferribacterales	Deferribacteraceae	-	0.00427332
UDS	Bacteria	Deferribacteres	Deferribacteres (class)	Deferribacterales	Deferribacteraceae	Denitrovibrio	0.00427332
UDS	Bacteria	Firmicutes	Bacilli	Bacillales	Alicyclobacillaceae	Alicyclobacillus	0.00427332
UDS	Bacteria	Firmicutes	Clostridia	Clostridiales	Ruminococcaceae	Ethanoligenens	0.00427332
UDS	Bacteria	Firmicutes	Erysipelotrichi	Erysipelotrichales	Erysipelotrichaceae	Coprobacillus	0.00427332
UDS	Bacteria	Firmicutes	Negativicutes	Selenomonadales	Veillonellaceae	Veillonella	0.00427332
UDS	Bacteria	Fusobacteria	Fusobacteria (class)	Fusobacteriales	Fusobacteriaceae	Leptotrichia	0.00427332
UDS	Bacteria	Fusobacteria	Fusobacteria (class)	Fusobacteriales	Fusobacteriaceae	Sebaldella	0.00427332
UDS	Bacteria	Lentisphaerae	unclassified (derived from Lentisphaerae)	-	-	-	0.00427332
UDS	Bacteria	Proteobacteria	Alphaproteobacteria	Rhizobiales	Aurantimonadaceae	Fulvimarina	0.00427332
UDS	Bacteria	Proteobacteria	Alphaproteobacteria	Rhizobiales	Brucellaceae	Ochrobactrum	0.00427332
UDS	Bacteria	Proteobacteria	Alphaproteobacteria	Rhizobiales	Hyphomicrobiaceae	-	0.00427332
UDS	Bacteria	Proteobacteria	Alphaproteobacteria	Rhodobacterales	Hyphomonadaceae	Oceanicaulis	0.00427332
UDS	Bacteria	Proteobacteria	Alphaproteobacteria	Rhodobacterales	Rhodobacteraceae	Ketogulonicigenium	0.00427332
UDS	Bacteria	Proteobacteria	Alphaproteobacteria	Rhodobacterales	Rhodobacteraceae	Oceanicola	0.00427332
UDS	Bacteria	Proteobacteria	Alphaproteobacteria	Rhodobacterales	Rhodobacteraceae	Sagittula	0.00427332
UDS	Bacteria	Proteobacteria	Alphaproteobacteria	Rickettsiales	Anaplasmataceae	-	0.00427332
UDS	Bacteria	Proteobacteria	Alphaproteobacteria	Sphingomonadales	Sphingomonadaceae	Citromicrobium	0.00427332
UDS	Bacteria	Proteobacteria	Betaproteobacteria	Burkholderiales	Oxalobacteraceae	Collimonas	0.00427332
UDS	Bacteria	Proteobacteria	Betaproteobacteria	Burkholderiales	unclassified (derived from Burkholderiales)	unclassified (derived from Burkholderiales)	0.00427332
UDS	Bacteria	Proteobacteria	Betaproteobacteria	Methylophilales	-	-	0.00427332
UDS	Bacteria	Proteobacteria	Betaproteobacteria	Methylophilales	unclassified (derived from Methylophilales)	unclassified (derived from Methylophilales)	0.00427332
UDS	Bacteria	Proteobacteria	Betaproteobacteria	unclassified (derived from Betaproteobacteria)	unclassified (derived from Betaproteobacteria)	unclassified (derived from Betaproteobacteria)	0.00427332
UDS	Bacteria	Proteobacteria	Deltaproteobacteria	Desulfobacterales	-	-	0.00427332
UDS	Bacteria	Proteobacteria	Deltaproteobacteria	Desulfobacterales	Desulfobulbaceae	-	0.00427332
UDS	Bacteria	Proteobacteria	Deltaproteobacteria	Desulfovibrionales	Desulfovibrionaceae	Lawsonia	0.00427332
UDS	Bacteria	Proteobacteria	Epsilonproteobacteria	Campylobacterales	unclassified (derived from Campylobacterales)	unclassified (derived from Campylobacterales)	0.00427332
UDS	Bacteria	Proteobacteria	Gammaproteobacteria	Alteromonadales	Moritellaceae	Moritella	0.00427332
UDS	Bacteria	Proteobacteria	Gammaproteobacteria	Enterobacteriales	Enterobacteriaceae	Citrobacter	0.00427332
UDS	Bacteria	Proteobacteria	Gammaproteobacteria	Enterobacteriales	Enterobacteriaceae	Dickeya	0.00427332
UDS	Bacteria	Proteobacteria	Gammaproteobacteria	Oceanospirillales	-	-	0.00427332
UDS	Bacteria	Proteobacteria	Gammaproteobacteria	Oceanospirillales	Oceanospirillaceae	Bermanella	0.00427332
UDS	Bacteria	Proteobacteria	Gammaproteobacteria	Oceanospirillales	Oceanospirillaceae	Neptuniibacter	0.00427332
UDS	Bacteria	Proteobacteria	Gammaproteobacteria	Oceanospirillales	unclassified (derived from Oceanospirillales)	unclassified (derived from Oceanospirillales)	0.00427332
UDS	Bacteria	Proteobacteria	Gammaproteobacteria	Pseudomonadales	Moraxellaceae	-	0.00427332
UDS	Bacteria	Proteobacteria	Gammaproteobacteria	Pseudomonadales	Pseudomonadaceae	Azotobacter	0.00427332
UDS	Bacteria	Proteobacteria	Gammaproteobacteria	unclassified (derived from Gammaproteobacteria)	unclassified (derived from Gammaproteobacteria)	Reinekea	0.00427332
UDS	Bacteria	Synergistetes	Synergistia	Synergistales	Synergistaceae	Jonquetella	0.00427332
UDS	Bacteria	Acidobacteria	unclassified (derived from Acidobacteria)	unclassified (derived from Acidobacteria)	unclassified (derived from Acidobacteria)	Candidatus Chloracidobacterium	0.00284888
UDS	Bacteria	Actinobacteria	Actinobacteria (class)	Actinomycetales	Actinomycetaceae	Actinomyces	0.00284888
UDS	Bacteria	Actinobacteria	Actinobacteria (class)	Actinomycetales	Actinosynnemataceae	Actinosynnema	0.00284888
UDS	Bacteria	Actinobacteria	Actinobacteria (class)	Actinomycetales	Nocardiopsaceae	Thermobifida	0.00284888
UDS	Bacteria	Actinobacteria	Actinobacteria (class)	Actinomycetales	Tsukamurellaceae	Tsukamurella	0.00284888
UDS	Bacteria	Actinobacteria	Actinobacteria (class)	Actinomycetales	unclassified (derived from Actinomycetales)	Tropheryma	0.00284888
UDS	Bacteria	Actinobacteria	Actinobacteria (class)	Bifidobacteriales	Bifidobacteriaceae	-	0.00284888
UDS	Bacteria	Actinobacteria	Actinobacteria (class)	Coriobacteriales	Coriobacteriaceae	Gordonibacter	0.00284888
UDS	Bacteria	Aquificae	Aquificae (class)	Aquificales	Hydrogenothermaceae	-	0.00284888
UDS	Bacteria	Bacteroidetes	Bacteroidia	Bacteroidales	Porphyromonadaceae	Porphyromonas	0.00284888
UDS	Bacteria	Bacteroidetes	Flavobacteria	Flavobacteriales	Flavobacteriaceae	Maribacter	0.00284888
UDS	Bacteria	Bacteroidetes	Flavobacteria	Flavobacteriales	Flavobacteriaceae	Zunongwangia	0.00284888
UDS	Bacteria	Chlamydiae	Chlamydiae (class)	Chlamydiales	Chlamydiaceae	Chlamydia	0.00284888
UDS	Bacteria	Chlamydiae	Chlamydiae (class)	Chlamydiales	Criblamydiaceae	Criblamydia	0.00284888
UDS	Bacteria	Chloroflexi	Thermomicrobia (class)	-	-	-	0.00284888
UDS	Bacteria	Cyanobacteria	unclassified (derived from Cyanobacteria)	Chroococcales	unclassified (derived from Chroococcales)	Thermosynechococcus	0.00284888
UDS	Bacteria	Cyanobacteria	unclassified (derived from Cyanobacteria)	Oscillatoriales	unclassified (derived from Oscillatoriales)	Arthrospira	0.00284888
UDS	Bacteria	Firmicutes	Bacilli	Lactobacillales	Aerococcaceae	Abiotrophia	0.00284888
UDS	Bacteria	Firmicutes	Bacilli	Lactobacillales	Carnobacteriaceae	Carnobacterium	0.00284888
UDS	Bacteria	Firmicutes	Clostridia	Clostridiales	Clostridiales Family XI. Incertae Sedis	-	0.00284888
UDS	Bacteria	Firmicutes	Clostridia	Clostridiales	Clostridiales Family XI. Incertae Sedis	unclassified (derived from Clostridiales Family XI. Incertae Sedis)	0.00284888
UDS	Bacteria	Firmicutes	Clostridia	Clostridiales	Eubacteriaceae	Anaerofustis	0.00284888
UDS	Bacteria	Firmicutes	Clostridia	Clostridiales	Syntrophomonadaceae	Syntrophothermus	0.00284888
UDS	Bacteria	Firmicutes	Clostridia	Clostridiales	unclassified (derived from Clostridiales)	unclassified (derived from Clostridiales)	0.00284888
UDS	Bacteria	Firmicutes	Clostridia	Thermoanaerobacterales	Thermodesulfobiaceae	Coprothermobacter	0.00284888
UDS	Bacteria	Firmicutes	Negativicutes	Selenomonadales	-	-	0.00284888
UDS	Bacteria	Firmicutes	Negativicutes	Selenomonadales	Veillonellaceae	Mitsuokella	0.00284888
UDS	Bacteria	Fusobacteria	Fusobacteria (class)	Fusobacteriales	Fusobacteriaceae	Ilyobacter	0.00284888
UDS	Bacteria	Fusobacteria	Fusobacteria (class)	Fusobacteriales	Fusobacteriaceae	Streptobacillus	0.00284888
UDS	Bacteria	Proteobacteria	Alphaproteobacteria	Rhizobiales	Methylocystaceae	-	0.00284888
UDS	Bacteria	Proteobacteria	Alphaproteobacteria	Rhodobacterales	Rhodobacteraceae	Ahrensia	0.00284888
UDS	Bacteria	Proteobacteria	Alphaproteobacteria	Rhodobacterales	Rhodobacteraceae	Jannaschia	0.00284888
UDS	Bacteria	Proteobacteria	Alphaproteobacteria	Rhodobacterales	Rhodobacteraceae	Pelagibaca	0.00284888
UDS	Bacteria	Proteobacteria	Alphaproteobacteria	Rhodobacterales	Rhodobacteraceae	Phaeobacter	0.00284888
UDS	Bacteria	Proteobacteria	Alphaproteobacteria	Rickettsiales	Rickettsiaceae	Orientia	0.00284888
UDS	Bacteria	Proteobacteria	Alphaproteobacteria	Rickettsiales	unclassified (derived from Rickettsiales)	Candidatus Odyssella	0.00284888
UDS	Bacteria	Proteobacteria	Alphaproteobacteria	Rickettsiales	unclassified (derived from Rickettsiales)	unclassified (derived from Rickettsiales)	0.00284888
UDS	Bacteria	Proteobacteria	Deltaproteobacteria	Myxococcales	Cystobacteraceae	-	0.00284888
UDS	Bacteria	Proteobacteria	Deltaproteobacteria	Myxococcales	Myxococcaceae	-	0.00284888
UDS	Bacteria	Proteobacteria	Epsilonproteobacteria	Nautiliales	Nautiliaceae	Caminibacter	0.00284888
UDS	Bacteria	Proteobacteria	Epsilonproteobacteria	unclassified (derived from Epsilonproteobacteria)	unclassified (derived from Epsilonproteobacteria)	Nitratifractor	0.00284888
UDS	Bacteria	Proteobacteria	Gammaproteobacteria	Aeromonadales	Aeromonadaceae	-	0.00284888
UDS	Bacteria	Proteobacteria	Gammaproteobacteria	Aeromonadales	Succinivibrionaceae	Succinatimonas	0.00284888
UDS	Bacteria	Proteobacteria	Gammaproteobacteria	Alteromonadales	Alteromonadaceae	Alteromonas	0.00284888
UDS	Bacteria	Proteobacteria	Gammaproteobacteria	Enterobacteriales	Enterobacteriaceae	Candidatus Blochmannia	0.00284888
UDS	Bacteria	Proteobacteria	Gammaproteobacteria	Enterobacteriales	Enterobacteriaceae	Edwardsiella	0.00284888
UDS	Bacteria	Proteobacteria	Gammaproteobacteria	Enterobacteriales	Enterobacteriaceae	unclassified (derived from Enterobacteriaceae)	0.00284888
UDS	Bacteria	Proteobacteria	Gammaproteobacteria	Legionellales	Legionellaceae	-	0.00284888
UDS	Bacteria	Proteobacteria	Gammaproteobacteria	Oceanospirillales	Alcanivoracaceae	Alcanivorax	0.00284888
UDS	Bacteria	Proteobacteria	Gammaproteobacteria	Pasteurellales	Pasteurellaceae	Haemophilus	0.00284888
UDS	Bacteria	Proteobacteria	Gammaproteobacteria	Pasteurellales	Pasteurellaceae	Mannheimia	0.00284888
UDS	Bacteria	Proteobacteria	Gammaproteobacteria	Pseudomonadales	Moraxellaceae	Psychrobacter	0.00284888
UDS	Bacteria	Proteobacteria	Gammaproteobacteria	Thiotrichales	Piscirickettsiaceae	Thiomicrospira	0.00284888
UDS	Bacteria	Proteobacteria	Gammaproteobacteria	Xanthomonadales	Xanthomonadaceae	Xylella	0.00284888
UDS	Bacteria	Proteobacteria	unclassified (derived from Proteobacteria)	unclassified (derived from Proteobacteria)	unclassified (derived from Proteobacteria)	unclassified (derived from Proteobacteria)	0.00284888
UDS	Bacteria	Spirochaetes	Spirochaetes (class)	Spirochaetales	Spirochaetaceae	-	0.00284888
UDS	Bacteria	Synergistetes	Synergistia	Synergistales	Synergistaceae	Aminobacterium	0.00284888
UDS	Bacteria	Synergistetes	unclassified (derived from Synergistetes)	unclassified (derived from Synergistetes)	unclassified (derived from Synergistetes)	unclassified (derived from Synergistetes)	0.00284888
UDS	Bacteria	Tenericutes	Mollicutes	-	-	-	0.00284888
UDS	Bacteria	Thermotogae	Thermotogae (class)	Thermotogales	-	-	0.00284888
UDS	Bacteria	Verrucomicrobia	Verrucomicrobiae	Verrucomicrobiales	-	-	0.00284888
AUP	Bacteria	-	-	-	-	-	14.6757
AUP	Bacteria	Proteobacteria	-	-	-	-	4.63389
AUP	Bacteria	Proteobacteria	Alphaproteobacteria	-	-	-	2.92349
AUP	Bacteria	Proteobacteria	Gammaproteobacteria	Enterobacteriales	Enterobacteriaceae	-	1.30257
AUP	Bacteria	Proteobacteria	Gammaproteobacteria	-	-	-	1.00293
AUP	Bacteria	Proteobacteria	Alphaproteobacteria	Rhizobiales	-	-	0.982126
AUP	Bacteria	Proteobacteria	Betaproteobacteria	-	-	-	0.946753
AUP	Bacteria	unclassified (derived from Bacteria)	unclassified (derived from Bacteria)	unclassified (derived from Bacteria)	unclassified (derived from Bacteria)	unclassified (derived from Bacteria)	0.672091
AUP	Bacteria	Proteobacteria	Alphaproteobacteria	Rhizobiales	Bradyrhizobiaceae	-	0.626313
AUP	Bacteria	Proteobacteria	Betaproteobacteria	Burkholderiales	-	-	0.578456
AUP	Bacteria	Actinobacteria	Actinobacteria (class)	Actinomycetales	-	-	0.476498
AUP	Bacteria	Firmicutes	-	-	-	-	0.426559
AUP	Bacteria	Proteobacteria	Gammaproteobacteria	Enterobacteriales	Enterobacteriaceae	Escherichia	0.395347
AUP	Bacteria	Bacteroidetes	-	-	-	-	0.343328
AUP	Bacteria	Acidobacteria	Solibacteres	Solibacterales	Solibacteraceae	Candidatus Solibacter	0.332924
AUP	Bacteria	Proteobacteria	Betaproteobacteria	Burkholderiales	Comamonadaceae	-	0.297551
AUP	Bacteria	Proteobacteria	Alphaproteobacteria	Rhizobiales	Bradyrhizobiaceae	Bradyrhizobium	0.291309
AUP	Bacteria	Planctomycetes	Planctomycetacia	Planctomycetales	Planctomycetaceae	-	0.287147
AUP	Bacteria	Proteobacteria	Betaproteobacteria	Burkholderiales	Burkholderiaceae	Burkholderia	0.274662
AUP	Bacteria	Proteobacteria	Gammaproteobacteria	Legionellales	Legionellaceae	Legionella	0.272582
AUP	Bacteria	Nitrospirae	Nitrospira (class)	Nitrospirales	Nitrospiraceae	Nitrospira	0.237208
AUP	Bacteria	Proteobacteria	Gammaproteobacteria	Pseudomonadales	Pseudomonadaceae	Pseudomonas	0.233047
AUP	Bacteria	Proteobacteria	Deltaproteobacteria	Bdellovibrionales	Bdellovibrionaceae	Bdellovibrio	0.220562
AUP	Bacteria	Proteobacteria	Alphaproteobacteria	Caulobacterales	Caulobacteraceae	-	0.218481
AUP	Bacteria	Proteobacteria	Alphaproteobacteria	Caulobacterales	Caulobacteraceae	Brevundimonas	0.210158
AUP	Bacteria	Proteobacteria	Alphaproteobacteria	Caulobacterales	Caulobacteraceae	Caulobacter	0.199754
AUP	Bacteria	Proteobacteria	Alphaproteobacteria	Rhizobiales	Bradyrhizobiaceae	Rhodopseudomonas	0.197674
AUP	Bacteria	Chlamydiae	Chlamydiae (class)	Chlamydiales	-	-	0.191431
AUP	Bacteria	Planctomycetes	Planctomycetacia	Planctomycetales	Planctomycetaceae	Planctomyces	0.191431
AUP	Bacteria	Verrucomicrobia	Opitutae	unclassified (derived from Opitutae)	Opitutaceae	Opitutus	0.183108
AUP	Bacteria	Verrucomicrobia	Verrucomicrobiae	Verrucomicrobiales	Verrucomicrobia subdivision 3	unclassified (derived from Verrucomicrobia subdivision 3)	0.176866
AUP	Bacteria	Proteobacteria	Deltaproteobacteria	Desulfuromonadales	Geobacteraceae	Geobacter	0.162301
AUP	Bacteria	Verrucomicrobia	Spartobacteria	unclassified (derived from Spartobacteria)	unclassified (derived from Spartobacteria)	Chthoniobacter	0.145654
AUP	Bacteria	Proteobacteria	Alphaproteobacteria	Rhizobiales	Hyphomicrobiaceae	Hyphomicrobium	0.141493
AUP	Bacteria	Verrucomicrobia	-	-	-	-	0.13525
AUP	Bacteria	Proteobacteria	Deltaproteobacteria	-	-	-	0.13317
AUP	Bacteria	Actinobacteria	Actinobacteria (class)	-	-	-	0.131089
AUP	Bacteria	Firmicutes	Clostridia	Clostridiales	-	-	0.126927
AUP	Bacteria	Proteobacteria	Alphaproteobacteria	Rhizobiales	Methylobacteriaceae	Methylobacterium	0.126927
AUP	Bacteria	Proteobacteria	Alphaproteobacteria	Rhodospirillales	Rhodospirillaceae	Magnetospirillum	0.126927
AUP	Bacteria	Proteobacteria	Alphaproteobacteria	Sphingomonadales	Sphingomonadaceae	Sphingomonas	0.126927
AUP	Bacteria	Proteobacteria	Alphaproteobacteria	Sphingomonadales	Sphingomonadaceae	-	0.124847
AUP	Bacteria	Bacteroidetes	Sphingobacteria	Sphingobacteriales	Sphingobacteriaceae	Pedobacter	0.118604
AUP	Bacteria	Planctomycetes	Planctomycetacia	Planctomycetales	Planctomycetaceae	Gemmata	0.118604
AUP	Bacteria	Proteobacteria	Alphaproteobacteria	Caulobacterales	Caulobacteraceae	Phenylobacterium	0.118604
AUP	Bacteria	Proteobacteria	Alphaproteobacteria	Sphingomonadales	-	-	0.118604
AUP	Bacteria	Chloroflexi	Ktedonobacteria	Ktedonobacterales	Ktedonobacteraceae	Ktedonobacter	0.114443
AUP	Bacteria	Actinobacteria	Actinobacteria (class)	Actinomycetales	Streptomycetaceae	Streptomyces	0.112362
AUP	Bacteria	Planctomycetes	Planctomycetacia	Planctomycetales	Planctomycetaceae	Pirellula	0.112362
AUP	Bacteria	Proteobacteria	Alphaproteobacteria	Rhodobacterales	Rhodobacteraceae	-	0.110281
AUP	Bacteria	Proteobacteria	Alphaproteobacteria	unclassified (derived from Alphaproteobacteria)	unclassified (derived from Alphaproteobacteria)	unclassified (derived from Alphaproteobacteria)	0.110281
AUP	Bacteria	Gemmatimonadetes	Gemmatimonadetes (class)	Gemmatimonadales	Gemmatimonadaceae	Gemmatimonas	0.10612
AUP	Bacteria	Proteobacteria	Deltaproteobacteria	Myxococcales	Polyangiaceae	Sorangium	0.10612
AUP	Bacteria	Acidobacteria	Acidobacteria (class)	Acidobacteriales	Acidobacteriaceae	Acidobacterium	0.104039
AUP	Bacteria	Proteobacteria	Betaproteobacteria	Burkholderiales	Comamonadaceae	Polaromonas	0.104039
AUP	Bacteria	Planctomycetes	Planctomycetacia	Planctomycetales	Planctomycetaceae	Blastopirellula	0.0998772
AUP	Bacteria	Proteobacteria	Deltaproteobacteria	Desulfovibrionales	Desulfovibrionaceae	Desulfovibrio	0.0998772
AUP	Bacteria	Acidobacteria	-	-	-	-	0.0977965
AUP	Bacteria	Firmicutes	Clostridia	-	-	-	0.0977965
AUP	Bacteria	Proteobacteria	Deltaproteobacteria	Myxococcales	Myxococcaceae	Anaeromyxobacter	0.0977965
AUP	Bacteria	Chlamydiae	Chlamydiae (class)	Chlamydiales	Parachlamydiaceae	Parachlamydia	0.0957157
AUP	Bacteria	Proteobacteria	Deltaproteobacteria	Bdellovibrionales	Bacteriovoracaceae	Bacteriovorax	0.0957157
AUP	Bacteria	Proteobacteria	Gammaproteobacteria	Legionellales	Coxiellaceae	Coxiella	0.0873926
AUP	Bacteria	Chlamydiae	Chlamydiae (class)	Chlamydiales	Parachlamydiaceae	Candidatus Protochlamydia	0.0853118
AUP	Bacteria	Firmicutes	Clostridia	Clostridiales	Clostridiaceae	Clostridium	0.0853118
AUP	Bacteria	Proteobacteria	Alphaproteobacteria	Rhizobiales	Phyllobacteriaceae	Parvibaculum	0.0853118
AUP	Bacteria	Verrucomicrobia	Verrucomicrobiae	Verrucomicrobiales	Verrucomicrobiaceae	Verrucomicrobium	0.0853118
AUP	Bacteria	Actinobacteria	Actinobacteria (class)	Actinomycetales	Mycobacteriaceae	Mycobacterium	0.083231
AUP	Bacteria	Proteobacteria	Betaproteobacteria	Burkholderiales	Burkholderiaceae	-	0.083231
AUP	Bacteria	Proteobacteria	Deltaproteobacteria	Myxococcales	-	-	0.0811503
AUP	Bacteria	Proteobacteria	Alphaproteobacteria	Rhizobiales	Phyllobacteriaceae	Mesorhizobium	0.0790695
AUP	Bacteria	Bacteroidetes	Sphingobacteria	Sphingobacteriales	Sphingobacteriaceae	Mucilaginibacter	0.0769887
AUP	Bacteria	Cyanobacteria	unclassified (derived from Cyanobacteria)	-	-	-	0.0769887
AUP	Bacteria	Proteobacteria	Alphaproteobacteria	Rhodospirillales	Rhodospirillaceae	Azospirillum	0.0769887
AUP	Bacteria	Firmicutes	Bacilli	Bacillales	Bacillaceae	Bacillus	0.0749079
AUP	Bacteria	Proteobacteria	Betaproteobacteria	Burkholderiales	Comamonadaceae	Acidovorax	0.0728271
AUP	Bacteria	Proteobacteria	Gammaproteobacteria	Chromatiales	Chromatiaceae	Nitrosococcus	0.0707464
AUP	Bacteria	Firmicutes	Bacilli	Bacillales	-	-	0.0686656
AUP	Bacteria	Actinobacteria	Actinobacteria (class)	Solirubrobacterales	Conexibacteraceae	Conexibacter	0.0665848
AUP	Bacteria	Proteobacteria	Deltaproteobacteria	Myxococcales	Cystobacteraceae	Stigmatella	0.064504
AUP	Bacteria	Acidobacteria	unclassified (derived from Acidobacteria)	unclassified (derived from Acidobacteria)	unclassified (derived from Acidobacteria)	Candidatus Koribacter	0.0624233
AUP	Bacteria	Actinobacteria	Actinobacteria (class)	Actinomycetales	Frankiaceae	Frankia	0.0624233
AUP	Bacteria	Bacteroidetes	Sphingobacteria	Sphingobacteriales	Sphingobacteriaceae	-	0.0624233
AUP	Bacteria	Planctomycetes	Planctomycetacia	Planctomycetales	Planctomycetaceae	Rhodopirellula	0.0624233
AUP	Bacteria	Proteobacteria	Alphaproteobacteria	Rhodospirillales	Rhodospirillaceae	-	0.0624233
AUP	Bacteria	Proteobacteria	Betaproteobacteria	Burkholderiales	Comamonadaceae	Variovorax	0.0624233
AUP	Bacteria	Proteobacteria	Gammaproteobacteria	Alteromonadales	Shewanellaceae	Shewanella	0.0603425
AUP	Bacteria	Proteobacteria	Alphaproteobacteria	Caulobacterales	Caulobacteraceae	Asticcacaulis	0.0582617
AUP	Bacteria	Proteobacteria	Alphaproteobacteria	Rhizobiales	Bradyrhizobiaceae	Nitrobacter	0.0582617
AUP	Bacteria	Proteobacteria	Betaproteobacteria	Burkholderiales	Oxalobacteraceae	-	0.0561809
AUP	Bacteria	unclassified (derived from Bacteria)	unclassified (derived from Bacteria)	unclassified (derived from Bacteria)	unclassified (derived from Bacteria)	Thermobaculum	0.0561809
AUP	Bacteria	Proteobacteria	Alphaproteobacteria	Rhizobiales	Rhizobiaceae	-	0.0541002
AUP	Bacteria	Proteobacteria	Alphaproteobacteria	Sphingomonadales	Sphingomonadaceae	Sphingobium	0.0541002
AUP	Bacteria	Proteobacteria	Betaproteobacteria	Burkholderiales	Burkholderiaceae	Cupriavidus	0.0541002
AUP	Bacteria	Proteobacteria	Betaproteobacteria	Methylophilales	Methylophilaceae	Methylotenera	0.0541002
AUP	Bacteria	Proteobacteria	Alphaproteobacteria	Rhizobiales	Rhizobiaceae	Rhizobium	0.0520194
AUP	Bacteria	Proteobacteria	Alphaproteobacteria	Rhodobacterales	-	-	0.0520194
AUP	Bacteria	Proteobacteria	Alphaproteobacteria	Sphingomonadales	Sphingomonadaceae	Novosphingobium	0.0520194
AUP	Bacteria	Chloroflexi	Chloroflexi (class)	Chloroflexales	Chloroflexaceae	Roseiflexus	0.0499386
AUP	Bacteria	Firmicutes	Bacilli	-	-	-	0.0499386
AUP	Bacteria	Proteobacteria	Alphaproteobacteria	Rhodospirillales	Rhodospirillaceae	Rhodospirillum	0.0499386
AUP	Bacteria	Proteobacteria	Alphaproteobacteria	Rickettsiales	Rickettsiaceae	Rickettsia	0.0499386
AUP	Bacteria	Proteobacteria	Gammaproteobacteria	unclassified (derived from Gammaproteobacteria)	unclassified (derived from Gammaproteobacteria)	unclassified (derived from Gammaproteobacteria)	0.0499386
AUP	Bacteria	Bacteroidetes	Flavobacteria	Flavobacteriales	Flavobacteriaceae	Flavobacterium	0.0478578
AUP	Bacteria	Chlamydiae	Chlamydiae (class)	Chlamydiales	Waddliaceae	Waddlia	0.0478578
AUP	Bacteria	Proteobacteria	Deltaproteobacteria	unclassified (derived from Deltaproteobacteria)	unclassified (derived from Deltaproteobacteria)	unclassified (derived from Deltaproteobacteria)	0.0478578
AUP	Bacteria	Bacteroidetes	Bacteroidia	Bacteroidales	Bacteroidaceae	Bacteroides	0.0457771
AUP	Bacteria	Proteobacteria	Alphaproteobacteria	Rhizobiales	Xanthobacteraceae	Starkeya	0.0457771
AUP	Bacteria	Verrucomicrobia	Opitutae	unclassified (derived from Opitutae)	Opitutaceae	unclassified (derived from Opitutaceae)	0.0457771
AUP	Bacteria	Bacteroidetes	Cytophagia	Cytophagales	Cytophagaceae	Spirosoma	0.0436963
AUP	Bacteria	Chlamydiae	Chlamydiae (class)	Chlamydiales	Parachlamydiaceae	-	0.0436963
AUP	Bacteria	Chloroflexi	Anaerolineae	Anaerolineales	Anaerolineaceae	Anaerolinea	0.0436963
AUP	Bacteria	Cyanobacteria	unclassified (derived from Cyanobacteria)	Chroococcales	unclassified (derived from Chroococcales)	Cyanothece	0.0436963
AUP	Bacteria	Firmicutes	Bacilli	Bacillales	Paenibacillaceae	Paenibacillus	0.0436963
AUP	Bacteria	Proteobacteria	Alphaproteobacteria	Sphingomonadales	Erythrobacteraceae	Erythrobacter	0.0436963
AUP	Bacteria	Proteobacteria	Betaproteobacteria	Burkholderiales	Alcaligenaceae	Bordetella	0.0436963
AUP	Bacteria	Bacteroidetes	Sphingobacteria	Sphingobacteriales	unclassified (derived from Sphingobacteriales)	Chitinophaga	0.0416155
AUP	Bacteria	Chloroflexi	Thermomicrobia (class)	Sphaerobacterales	Sphaerobacteraceae	Sphaerobacter	0.0416155
AUP	Bacteria	Planctomycetes	Planctomycetacia	Planctomycetales	unclassified (derived from Planctomycetales)	Candidatus Kuenenia	0.0416155
AUP	Bacteria	Proteobacteria	Alphaproteobacteria	Rhodospirillales	-	-	0.0416155
AUP	Bacteria	Proteobacteria	Deltaproteobacteria	Syntrophobacterales	Syntrophobacteraceae	Syntrophobacter	0.0416155
AUP	Bacteria	Proteobacteria	Gammaproteobacteria	Xanthomonadales	Xanthomonadaceae	-	0.0416155
AUP	Bacteria	Verrucomicrobia	Opitutae	unclassified (derived from Opitutae)	Opitutaceae	-	0.0416155
AUP	Bacteria	Bacteroidetes	Bacteroidia	Bacteroidales	-	-	0.0395347
AUP	Bacteria	Chloroflexi	Chloroflexi (class)	Herpetosiphonales	Herpetosiphonaceae	Herpetosiphon	0.0395347
AUP	Bacteria	Deinococcus-Thermus	Deinococci	Deinococcales	Deinococcaceae	Deinococcus	0.0395347
AUP	Bacteria	Proteobacteria	Alphaproteobacteria	Rhodobacterales	Rhodobacteraceae	Labrenzia	0.0395347
AUP	Bacteria	Proteobacteria	Gammaproteobacteria	Chromatiales	Ectothiorhodospiraceae	Thioalkalivibrio	0.0395347
AUP	Bacteria	Bacteroidetes	Sphingobacteria	Sphingobacteriales	Rhodothermaceae	Rhodothermus	0.037454
AUP	Bacteria	Proteobacteria	Gammaproteobacteria	Alteromonadales	Alteromonadaceae	Marinobacter	0.037454
AUP	Bacteria	Chloroflexi	-	-	-	-	0.0353732
AUP	Bacteria	Cyanobacteria	Gloeobacteria	Gloeobacterales	unclassified (derived from Gloeobacterales)	Gloeobacter	0.0353732
AUP	Bacteria	Proteobacteria	Alphaproteobacteria	Rhizobiales	Rhizobiaceae	Agrobacterium	0.0353732
AUP	Bacteria	Proteobacteria	Betaproteobacteria	Burkholderiales	Comamonadaceae	Albidiferax	0.0353732
AUP	Bacteria	Proteobacteria	Betaproteobacteria	Gallionellales	Gallionellaceae	Sideroxydans	0.0353732
AUP	Bacteria	Proteobacteria	Betaproteobacteria	Nitrosomonadales	Nitrosomonadaceae	Nitrosomonas	0.0353732
AUP	Bacteria	Proteobacteria	Betaproteobacteria	Rhodocyclales	Rhodocyclaceae	-	0.0353732
AUP	Bacteria	Proteobacteria	Gammaproteobacteria	Legionellales	Coxiellaceae	Rickettsiella	0.0353732
AUP	Bacteria	Proteobacteria	Gammaproteobacteria	Vibrionales	Vibrionaceae	Vibrio	0.0353732
AUP	Bacteria	Chlorobi	Chlorobia	Chlorobiales	Chlorobiaceae	Chlorobium	0.0332924
AUP	Bacteria	Chloroflexi	Chloroflexi (class)	Chloroflexales	Chloroflexaceae	Chloroflexus	0.0332924
AUP	Bacteria	Chloroflexi	Dehalococcoidetes	unclassified (derived from Dehalococcoidetes)	unclassified (derived from Dehalococcoidetes)	Dehalococcoides	0.0332924
AUP	Bacteria	Proteobacteria	Alphaproteobacteria	Rhodospirillales	Acetobacteraceae	Roseomonas	0.0332924
AUP	Bacteria	Proteobacteria	Betaproteobacteria	unclassified (derived from Betaproteobacteria)	unclassified (derived from Betaproteobacteria)	Candidatus Accumulibacter	0.0332924
AUP	Bacteria	Proteobacteria	Deltaproteobacteria	Myxococcales	Haliangiaceae	Haliangium	0.0332924
AUP	Bacteria	Verrucomicrobia	Verrucomicrobiae	Verrucomicrobiales	unclassified (derived from Verrucomicrobiales)	unclassified (derived from Verrucomicrobiales)	0.0332924
AUP	Bacteria	Acidobacteria	Acidobacteria (class)	Acidobacteriales	Acidobacteriaceae	Terriglobus	0.0312116
AUP	Bacteria	Bacteroidetes	Flavobacteria	Flavobacteriales	-	-	0.0312116
AUP	Bacteria	Chlorobi	Chlorobia	Chlorobiales	Chlorobiaceae	-	0.0312116
AUP	Bacteria	Planctomycetes	Planctomycetacia	Planctomycetales	Planctomycetaceae	Isosphaera	0.0312116
AUP	Bacteria	Proteobacteria	Alphaproteobacteria	Rhizobiales	Rhizobiaceae	Sinorhizobium	0.0312116
AUP	Bacteria	Proteobacteria	Betaproteobacteria	Burkholderiales	Burkholderiaceae	Ralstonia	0.0312116
AUP	Bacteria	Proteobacteria	Betaproteobacteria	Burkholderiales	Oxalobacteraceae	Herbaspirillum	0.0312116
AUP	Bacteria	Proteobacteria	Deltaproteobacteria	Myxococcales	Myxococcaceae	Myxococcus	0.0312116
AUP	Bacteria	Proteobacteria	Gammaproteobacteria	Pseudomonadales	Pseudomonadaceae	Cellvibrio	0.0312116
AUP	Bacteria	Spirochaetes	Spirochaetes (class)	Spirochaetales	Leptospiraceae	Leptospira	0.0312116
AUP	Bacteria	Cyanobacteria	unclassified (derived from Cyanobacteria)	Chroococcales	unclassified (derived from Chroococcales)	Synechococcus	0.0291309
AUP	Bacteria	Firmicutes	Bacilli	Bacillales	Bacillaceae	-	0.0291309
AUP	Bacteria	Proteobacteria	Alphaproteobacteria	Rhizobiales	Beijerinckiaceae	Beijerinckia	0.0291309
AUP	Bacteria	Proteobacteria	Alphaproteobacteria	Rhizobiales	Xanthobacteraceae	Azorhizobium	0.0291309
AUP	Bacteria	Proteobacteria	Betaproteobacteria	Burkholderiales	Alcaligenaceae	Achromobacter	0.0291309
AUP	Bacteria	Proteobacteria	Betaproteobacteria	Burkholderiales	unclassified (derived from Burkholderiales)	Leptothrix	0.0291309
AUP	Bacteria	Proteobacteria	Betaproteobacteria	Rhodocyclales	Rhodocyclaceae	Dechloromonas	0.0291309
AUP	Bacteria	Proteobacteria	Gammaproteobacteria	Thiotrichales	Thiotrichaceae	Beggiatoa	0.0291309
AUP	Bacteria	Lentisphaerae	unclassified (derived from Lentisphaerae)	unclassified (derived from Lentisphaerae)	Victivallaceae	Victivallis	0.0270501
AUP	Bacteria	Proteobacteria	Alphaproteobacteria	Sphingomonadales	Sphingomonadaceae	Sphingopyxis	0.0270501
AUP	Bacteria	Proteobacteria	Betaproteobacteria	Burkholderiales	Comamonadaceae	Curvibacter	0.0270501
AUP	Bacteria	Proteobacteria	Betaproteobacteria	Burkholderiales	unclassified (derived from Burkholderiales)	Methylibium	0.0270501
AUP	Bacteria	Proteobacteria	Betaproteobacteria	Rhodocyclales	Rhodocyclaceae	Thauera	0.0270501
AUP	Bacteria	Proteobacteria	Deltaproteobacteria	Syntrophobacterales	Syntrophaceae	Syntrophus	0.0270501
AUP	Bacteria	Acidobacteria	Acidobacteria (class)	Acidobacteriales	Acidobacteriaceae	-	0.0249693
AUP	Bacteria	Acidobacteria	unclassified (derived from Acidobacteria)	unclassified (derived from Acidobacteria)	unclassified (derived from Acidobacteria)	unclassified (derived from Acidobacteria)	0.0249693
AUP	Bacteria	Actinobacteria	Actinobacteria (class)	unclassified (derived from Actinobacteria (class))	unclassified (derived from Actinobacteria (class))	unclassified (derived from Actinobacteria (class))	0.0249693
AUP	Bacteria	Bacteroidetes	Bacteroidia	Bacteroidales	Prevotellaceae	Prevotella	0.0249693
AUP	Bacteria	Bacteroidetes	Flavobacteria	Flavobacteriales	Flavobacteriaceae	-	0.0249693
AUP	Bacteria	Deinococcus-Thermus	Deinococci	Thermales	Thermaceae	Meiothermus	0.0249693
AUP	Bacteria	Firmicutes	Bacilli	Lactobacillales	-	-	0.0249693
AUP	Bacteria	Firmicutes	Bacilli	Lactobacillales	Streptococcaceae	Streptococcus	0.0249693
AUP	Bacteria	Firmicutes	Clostridia	Clostridiales	Peptococcaceae	Desulfotomaculum	0.0249693
AUP	Bacteria	Proteobacteria	Betaproteobacteria	Burkholderiales	Comamonadaceae	Verminephrobacter	0.0249693
AUP	Bacteria	Proteobacteria	Betaproteobacteria	Burkholderiales	Oxalobacteraceae	Janthinobacterium	0.0249693
AUP	Bacteria	Proteobacteria	Betaproteobacteria	Methylophilales	Methylophilaceae	-	0.0249693
AUP	Bacteria	Proteobacteria	Betaproteobacteria	Nitrosomonadales	Nitrosomonadaceae	Nitrosospira	0.0249693
AUP	Bacteria	Proteobacteria	Gammaproteobacteria	Oceanospirillales	Hahellaceae	Hahella	0.0249693
AUP	Bacteria	Actinobacteria	Actinobacteria (class)	Rubrobacterales	Rubrobacteraceae	Rubrobacter	0.0228885
AUP	Bacteria	Cyanobacteria	unclassified (derived from Cyanobacteria)	Oscillatoriales	unclassified (derived from Oscillatoriales)	Oscillatoria	0.0228885
AUP	Bacteria	Proteobacteria	Alphaproteobacteria	Rhodobacterales	Rhodobacteraceae	Roseobacter	0.0228885
AUP	Bacteria	Proteobacteria	Deltaproteobacteria	Desulfuromonadales	-	-	0.0228885
AUP	Bacteria	Proteobacteria	Deltaproteobacteria	Myxococcales	Nannocystaceae	Plesiocystis	0.0228885
AUP	Bacteria	Proteobacteria	Gammaproteobacteria	Legionellales	-	-	0.0228885
AUP	Bacteria	Tenericutes	Mollicutes	Mycoplasmatales	Mycoplasmataceae	Mycoplasma	0.0228885
AUP	Bacteria	Actinobacteria	Actinobacteria (class)	Actinomycetales	Nocardiaceae	Rhodococcus	0.0208078
AUP	Bacteria	Bacteroidetes	Sphingobacteria	Sphingobacteriales	Sphingobacteriaceae	Sphingobacterium	0.0208078
AUP	Bacteria	Chlamydiae	Chlamydiae (class)	Chlamydiales	Chlamydiaceae	-	0.0208078
AUP	Bacteria	Elusimicrobia	unclassified (derived from Elusimicrobia)	unclassified (derived from Elusimicrobia)	unclassified (derived from Elusimicrobia)	unclassified (derived from Elusimicrobia)	0.0208078
AUP	Bacteria	Proteobacteria	Alphaproteobacteria	Rhizobiales	Brucellaceae	Brucella	0.0208078
AUP	Bacteria	Proteobacteria	Alphaproteobacteria	Rhodobacterales	Rhodobacteraceae	Roseibium	0.0208078
AUP	Bacteria	Proteobacteria	Betaproteobacteria	Burkholderiales	Oxalobacteraceae	Herminiimonas	0.0208078
AUP	Bacteria	Proteobacteria	Deltaproteobacteria	Desulfobacterales	Desulfobacteraceae	Desulfococcus	0.0208078
AUP	Bacteria	Proteobacteria	Epsilonproteobacteria	Campylobacterales	Campylobacteraceae	Campylobacter	0.0208078
AUP	Bacteria	Proteobacteria	Gammaproteobacteria	Pseudomonadales	Moraxellaceae	Acinetobacter	0.0208078
AUP	Bacteria	Proteobacteria	Gammaproteobacteria	Pseudomonadales	Pseudomonadaceae	-	0.0208078
AUP	Bacteria	Bacteroidetes	Cytophagia	Cytophagales	Cyclobacteriaceae	Algoriphagus	0.018727
AUP	Bacteria	Chloroflexi	Chloroflexi (class)	Chloroflexales	-	-	0.018727
AUP	Bacteria	Firmicutes	Clostridia	Thermoanaerobacterales	Thermoanaerobacteraceae	Thermoanaerobacter	0.018727
AUP	Bacteria	Fusobacteria	Fusobacteria (class)	Fusobacteriales	Fusobacteriaceae	Fusobacterium	0.018727
AUP	Bacteria	Proteobacteria	Alphaproteobacteria	Rhizobiales	Bradyrhizobiaceae	Afipia	0.018727
AUP	Bacteria	Proteobacteria	Alphaproteobacteria	Rhizobiales	Methylocystaceae	Methylosinus	0.018727
AUP	Bacteria	Proteobacteria	Alphaproteobacteria	Rhizobiales	Phyllobacteriaceae	Chelativorans	0.018727
AUP	Bacteria	Proteobacteria	Alphaproteobacteria	Rhizobiales	Xanthobacteraceae	Xanthobacter	0.018727
AUP	Bacteria	Proteobacteria	Alphaproteobacteria	Rhodobacterales	Rhodobacteraceae	Rhodobacter	0.018727
AUP	Bacteria	Proteobacteria	Alphaproteobacteria	Rhodobacterales	Rhodobacteraceae	Ruegeria	0.018727
AUP	Bacteria	Proteobacteria	Alphaproteobacteria	Rhodospirillales	Acetobacteraceae	-	0.018727
AUP	Bacteria	Proteobacteria	Alphaproteobacteria	Rickettsiales	-	-	0.018727
AUP	Bacteria	Proteobacteria	Betaproteobacteria	Burkholderiales	Burkholderiaceae	Polynucleobacter	0.018727
AUP	Bacteria	Proteobacteria	Betaproteobacteria	Burkholderiales	Comamonadaceae	Comamonas	0.018727
AUP	Bacteria	Proteobacteria	Betaproteobacteria	Methylophilales	Methylophilaceae	Methylovorus	0.018727
AUP	Bacteria	Proteobacteria	Gammaproteobacteria	Xanthomonadales	Xanthomonadaceae	Stenotrophomonas	0.018727
AUP	Bacteria	Proteobacteria	Gammaproteobacteria	Xanthomonadales	Xanthomonadaceae	Xanthomonas	0.018727
AUP	Bacteria	Verrucomicrobia	Opitutae	Puniceicoccales	Puniceicoccaceae	Coraliomargarita	0.018727
AUP	Bacteria	Actinobacteria	Actinobacteria (class)	Actinomycetales	Corynebacteriaceae	Corynebacterium	0.0166462
AUP	Bacteria	Actinobacteria	Actinobacteria (class)	Actinomycetales	Kineosporiaceae	Kineococcus	0.0166462
AUP	Bacteria	Bacteroidetes	Cytophagia	Cytophagales	Cytophagaceae	Dyadobacter	0.0166462
AUP	Bacteria	Bacteroidetes	Flavobacteria	Flavobacteriales	Flavobacteriaceae	Polaribacter	0.0166462
AUP	Bacteria	Chlamydiae	Chlamydiae (class)	Chlamydiales	Chlamydiaceae	Chlamydophila	0.0166462
AUP	Bacteria	Cyanobacteria	unclassified (derived from Cyanobacteria)	Chroococcales	unclassified (derived from Chroococcales)	-	0.0166462
AUP	Bacteria	Cyanobacteria	unclassified (derived from Cyanobacteria)	Nostocales	Nostocaceae	Nostoc	0.0166462
AUP	Bacteria	Firmicutes	Bacilli	Bacillales	Paenibacillaceae	Brevibacillus	0.0166462
AUP	Bacteria	Firmicutes	Clostridia	Thermoanaerobacterales	Thermoanaerobacteraceae	Ammonifex	0.0166462
AUP	Bacteria	Firmicutes	Clostridia	Thermoanaerobacterales	Thermoanaerobacterales Family III. Incertae Sedis	Thermosediminibacter	0.0166462
AUP	Bacteria	Proteobacteria	Alphaproteobacteria	Rhizobiales	Beijerinckiaceae	Methylocella	0.0166462
AUP	Bacteria	Proteobacteria	Alphaproteobacteria	Rhodobacterales	Hyphomonadaceae	Hirschia	0.0166462
AUP	Bacteria	Proteobacteria	Alphaproteobacteria	Rhodospirillales	Acetobacteraceae	Gluconacetobacter	0.0166462
AUP	Bacteria	Proteobacteria	Alphaproteobacteria	Rickettsiales	Anaplasmataceae	-	0.0166462
AUP	Bacteria	Proteobacteria	Betaproteobacteria	Burkholderiales	Alcaligenaceae	-	0.0166462
AUP	Bacteria	Proteobacteria	Betaproteobacteria	Rhodocyclales	Rhodocyclaceae	Azoarcus	0.0166462
AUP	Bacteria	Proteobacteria	Deltaproteobacteria	Desulfobacterales	Desulfobacteraceae	Desulfatibacillum	0.0166462
AUP	Bacteria	Proteobacteria	Deltaproteobacteria	Desulfuromonadales	Desulfuromonadaceae	Desulfuromonas	0.0166462
AUP	Bacteria	Proteobacteria	Deltaproteobacteria	Desulfuromonadales	Pelobacteraceae	Pelobacter	0.0166462
AUP	Bacteria	Spirochaetes	Spirochaetes (class)	Spirochaetales	Spirochaetaceae	Spirochaeta	0.0166462
AUP	Bacteria	Actinobacteria	Actinobacteria (class)	Actinomycetales	Micromonosporaceae	Micromonospora	0.0145654
AUP	Bacteria	Actinobacteria	Actinobacteria (class)	Actinomycetales	Propionibacteriaceae	Propionibacterium	0.0145654
AUP	Bacteria	Bacteroidetes	Bacteroidia	Bacteroidales	Porphyromonadaceae	Paludibacter	0.0145654
AUP	Bacteria	Bacteroidetes	Sphingobacteria	Sphingobacteriales	-	-	0.0145654
AUP	Bacteria	Chlorobi	Chlorobia	Chlorobiales	Chlorobiaceae	Pelodictyon	0.0145654
AUP	Bacteria	Deinococcus-Thermus	Deinococci	Deinococcales	Trueperaceae	Truepera	0.0145654
AUP	Bacteria	Elusimicrobia	Elusimicrobia (class)	Elusimicrobiales	Elusimicrobiaceae	Elusimicrobium	0.0145654
AUP	Bacteria	Firmicutes	Bacilli	Lactobacillales	Lactobacillaceae	Lactobacillus	0.0145654
AUP	Bacteria	Firmicutes	Clostridia	Clostridiales	Clostridiaceae	Alkaliphilus	0.0145654
AUP	Bacteria	Firmicutes	Clostridia	Thermoanaerobacterales	-	-	0.0145654
AUP	Bacteria	Firmicutes	Clostridia	Thermoanaerobacterales	Thermoanaerobacterales Family III. Incertae Sedis	Caldicellulosiruptor	0.0145654
AUP	Bacteria	Firmicutes	Negativicutes	Selenomonadales	Veillonellaceae	Thermosinus	0.0145654
AUP	Bacteria	Planctomycetes	Planctomycetacia	Planctomycetales	-	-	0.0145654
AUP	Bacteria	Proteobacteria	Alphaproteobacteria	Rhizobiales	Aurantimonadaceae	Aurantimonas	0.0145654
AUP	Bacteria	Proteobacteria	Alphaproteobacteria	Rhizobiales	Xanthobacteraceae	-	0.0145654
AUP	Bacteria	Proteobacteria	Alphaproteobacteria	Rhodobacterales	Hyphomonadaceae	Maricaulis	0.0145654
AUP	Bacteria	Proteobacteria	Betaproteobacteria	Burkholderiales	unclassified (derived from Burkholderiales)	-	0.0145654
AUP	Bacteria	Proteobacteria	Betaproteobacteria	Gallionellales	Gallionellaceae	Gallionella	0.0145654
AUP	Bacteria	Proteobacteria	Betaproteobacteria	Rhodocyclales	Rhodocyclaceae	Aromatoleum	0.0145654
AUP	Bacteria	Proteobacteria	Gammaproteobacteria	Alteromonadales	Alteromonadaceae	Saccharophagus	0.0145654
AUP	Bacteria	Proteobacteria	Gammaproteobacteria	Chromatiales	Chromatiaceae	Allochromatium	0.0145654
AUP	Bacteria	Proteobacteria	Gammaproteobacteria	Methylococcales	Methylococcaceae	Methylobacter	0.0145654
AUP	Bacteria	Proteobacteria	Gammaproteobacteria	unclassified (derived from Gammaproteobacteria)	unclassified (derived from Gammaproteobacteria)	Endoriftia	0.0145654
AUP	Bacteria	Actinobacteria	Actinobacteria (class)	Actinomycetales	Microbacteriaceae	Clavibacter	0.0124847
AUP	Bacteria	Actinobacteria	Actinobacteria (class)	Actinomycetales	Nocardioidaceae	Kribbella	0.0124847
AUP	Bacteria	Actinobacteria	Actinobacteria (class)	Actinomycetales	Nocardioidaceae	Nocardioides	0.0124847
AUP	Bacteria	Actinobacteria	Actinobacteria (class)	Actinomycetales	Pseudonocardiaceae	Amycolatopsis	0.0124847
AUP	Bacteria	Aquificae	Aquificae (class)	Aquificales	Aquificaceae	-	0.0124847
AUP	Bacteria	Bacteroidetes	Cytophagia	Cytophagales	-	-	0.0124847
AUP	Bacteria	Bacteroidetes	Cytophagia	Cytophagales	Cytophagaceae	Cytophaga	0.0124847
AUP	Bacteria	Bacteroidetes	Cytophagia	Cytophagales	Cytophagaceae	Microscilla	0.0124847
AUP	Bacteria	Bacteroidetes	Cytophagia	Cytophagales	Flammeovirgaceae	Marivirga	0.0124847
AUP	Bacteria	Bacteroidetes	Flavobacteria	Flavobacteriales	Flavobacteriaceae	Maribacter	0.0124847
AUP	Bacteria	Bacteroidetes	Flavobacteria	Flavobacteriales	unclassified (derived from Flavobacteriales)	unclassified (derived from Flavobacteriales)	0.0124847
AUP	Bacteria	Chlorobi	Chlorobia	Chlorobiales	Chlorobiaceae	Chloroherpeton	0.0124847
AUP	Bacteria	Chloroflexi	Chloroflexi (class)	Chloroflexales	Oscillochloridaceae	Oscillochloris	0.0124847
AUP	Bacteria	Chloroflexi	Thermomicrobia (class)	Thermomicrobiales	Thermomicrobiaceae	Thermomicrobium	0.0124847
AUP	Bacteria	Cyanobacteria	unclassified (derived from Cyanobacteria)	Oscillatoriales	unclassified (derived from Oscillatoriales)	Arthrospira	0.0124847
AUP	Bacteria	Cyanobacteria	unclassified (derived from Cyanobacteria)	Prochlorales	Prochlorococcaceae	Prochlorococcus	0.0124847
AUP	Bacteria	Dictyoglomi	Dictyoglomia	Dictyoglomales	Dictyoglomaceae	Dictyoglomus	0.0124847
AUP	Bacteria	Firmicutes	Clostridia	Clostridiales	Peptococcaceae	Candidatus Desulforudis	0.0124847
AUP	Bacteria	Firmicutes	Clostridia	Halanaerobiales	Halanaerobiaceae	Halothermothrix	0.0124847
AUP	Bacteria	Firmicutes	Negativicutes	Selenomonadales	Veillonellaceae	Selenomonas	0.0124847
AUP	Bacteria	Fusobacteria	Fusobacteria (class)	Fusobacteriales	Fusobacteriaceae	Leptotrichia	0.0124847
AUP	Bacteria	Proteobacteria	Alphaproteobacteria	Rhizobiales	Bradyrhizobiaceae	Oligotropha	0.0124847
AUP	Bacteria	Proteobacteria	Alphaproteobacteria	Rhizobiales	Hyphomicrobiaceae	Rhodomicrobium	0.0124847
AUP	Bacteria	Proteobacteria	Alphaproteobacteria	Rhodobacterales	Rhodobacteraceae	Roseovarius	0.0124847
AUP	Bacteria	Proteobacteria	Alphaproteobacteria	Rhodospirillales	Acetobacteraceae	Granulibacter	0.0124847
AUP	Bacteria	Proteobacteria	Alphaproteobacteria	unclassified (derived from Alphaproteobacteria)	unclassified (derived from Alphaproteobacteria)	Candidatus Puniceispirillum	0.0124847
AUP	Bacteria	Proteobacteria	Betaproteobacteria	Neisseriales	Neisseriaceae	-	0.0124847
AUP	Bacteria	Proteobacteria	Betaproteobacteria	Neisseriales	Neisseriaceae	Chromobacterium	0.0124847
AUP	Bacteria	Proteobacteria	Betaproteobacteria	Neisseriales	Neisseriaceae	Neisseria	0.0124847
AUP	Bacteria	Proteobacteria	Deltaproteobacteria	Desulfarculales	Desulfarculaceae	Desulfarculus	0.0124847
AUP	Bacteria	Proteobacteria	Epsilonproteobacteria	Campylobacterales	Campylobacteraceae	Arcobacter	0.0124847
AUP	Bacteria	Proteobacteria	Gammaproteobacteria	Alteromonadales	Idiomarinaceae	Idiomarina	0.0124847
AUP	Bacteria	Proteobacteria	Gammaproteobacteria	Chromatiales	Ectothiorhodospiraceae	Nitrococcus	0.0124847
AUP	Bacteria	Proteobacteria	unclassified (derived from Proteobacteria)	unclassified (derived from Proteobacteria)	unclassified (derived from Proteobacteria)	Magnetococcus	0.0124847
AUP	Bacteria	Synergistetes	Synergistia	Synergistales	Synergistaceae	Anaerobaculum	0.0124847
AUP	Bacteria	Thermotogae	Thermotogae (class)	Thermotogales	Thermotogaceae	Kosmotoga	0.0124847
AUP	Bacteria	Thermotogae	Thermotogae (class)	Thermotogales	Thermotogaceae	Thermosipho	0.0124847
AUP	Bacteria	Acidobacteria	unclassified (derived from Acidobacteria)	unclassified (derived from Acidobacteria)	unclassified (derived from Acidobacteria)	Candidatus Chloracidobacterium	0.0104039
AUP	Bacteria	Actinobacteria	Actinobacteria (class)	Actinomycetales	Acidothermaceae	Acidothermus	0.0104039
AUP	Bacteria	Actinobacteria	Actinobacteria (class)	Actinomycetales	Catenulisporaceae	Catenulispora	0.0104039
AUP	Bacteria	Actinobacteria	Actinobacteria (class)	Actinomycetales	Glycomycetaceae	Stackebrandtia	0.0104039
AUP	Bacteria	Bacteroidetes	Flavobacteria	Flavobacteriales	Flavobacteriaceae	Croceibacter	0.0104039
AUP	Bacteria	Bacteroidetes	Flavobacteria	Flavobacteriales	Flavobacteriaceae	Psychroflexus	0.0104039
AUP	Bacteria	Bacteroidetes	Flavobacteria	Flavobacteriales	Flavobacteriaceae	Zunongwangia	0.0104039
AUP	Bacteria	Bacteroidetes	Flavobacteria	Flavobacteriales	Flavobacteriaceae	unclassified (derived from Flavobacteriaceae)	0.0104039
AUP	Bacteria	Bacteroidetes	unclassified (derived from Bacteroidetes)	unclassified (derived from Bacteroidetes)	unclassified (derived from Bacteroidetes)	Candidatus Amoebophilus	0.0104039
AUP	Bacteria	Candidatus Poribacteria	unclassified (derived from Candidatus Poribacteria)	unclassified (derived from Candidatus Poribacteria)	unclassified (derived from Candidatus Poribacteria)	unclassified (derived from Candidatus Poribacteria)	0.0104039
AUP	Bacteria	Chloroflexi	Chloroflexi (class)	-	-	-	0.0104039
AUP	Bacteria	Cyanobacteria	unclassified (derived from Cyanobacteria)	Chroococcales	unclassified (derived from Chroococcales)	Thermosynechococcus	0.0104039
AUP	Bacteria	Cyanobacteria	unclassified (derived from Cyanobacteria)	Nostocales	Nostocaceae	-	0.0104039
AUP	Bacteria	Cyanobacteria	unclassified (derived from Cyanobacteria)	Oscillatoriales	unclassified (derived from Oscillatoriales)	Trichodesmium	0.0104039
AUP	Bacteria	Cyanobacteria	unclassified (derived from Cyanobacteria)	unclassified (derived from Cyanobacteria)	unclassified (derived from Cyanobacteria)	Acaryochloris	0.0104039
AUP	Bacteria	Deferribacteres	Deferribacteres (class)	Deferribacterales	Deferribacteraceae	Denitrovibrio	0.0104039
AUP	Bacteria	Deinococcus-Thermus	Deinococci	Thermales	Thermaceae	-	0.0104039
AUP	Bacteria	Deinococcus-Thermus	Deinococci	Thermales	Thermaceae	Thermus	0.0104039
AUP	Bacteria	Fibrobacteres	Fibrobacteres (class)	Fibrobacterales	Fibrobacteraceae	Fibrobacter	0.0104039
AUP	Bacteria	Firmicutes	Bacilli	Bacillales	Alicyclobacillaceae	unclassified (derived from Alicyclobacillaceae)	0.0104039
AUP	Bacteria	Firmicutes	Bacilli	Bacillales	Staphylococcaceae	Staphylococcus	0.0104039
AUP	Bacteria	Firmicutes	Clostridia	Clostridiales	Ruminococcaceae	Acetivibrio	0.0104039
AUP	Bacteria	Firmicutes	Clostridia	Clostridiales	Ruminococcaceae	Anaerotruncus	0.0104039
AUP	Bacteria	Firmicutes	Clostridia	Halanaerobiales	Halobacteroidaceae	Acetohalobium	0.0104039
AUP	Bacteria	Firmicutes	Clostridia	Natranaerobiales	Natranaerobiaceae	Natranaerobius	0.0104039
AUP	Bacteria	Firmicutes	Erysipelotrichi	Erysipelotrichales	Erysipelotrichaceae	unclassified (derived from Erysipelotrichaceae)	0.0104039
AUP	Bacteria	Proteobacteria	Alphaproteobacteria	Rhizobiales	Aurantimonadaceae	Fulvimarina	0.0104039
AUP	Bacteria	Proteobacteria	Alphaproteobacteria	Rhodobacterales	Rhodobacteraceae	Paracoccus	0.0104039
AUP	Bacteria	Proteobacteria	Alphaproteobacteria	Rickettsiales	Anaplasmataceae	Wolbachia	0.0104039
AUP	Bacteria	Proteobacteria	Betaproteobacteria	Burkholderiales	Burkholderiaceae	Limnobacter	0.0104039
AUP	Bacteria	Proteobacteria	Betaproteobacteria	Hydrogenophilales	Hydrogenophilaceae	Thiobacillus	0.0104039
AUP	Bacteria	Proteobacteria	Betaproteobacteria	Nitrosomonadales	Nitrosomonadaceae	-	0.0104039
AUP	Bacteria	Proteobacteria	Epsilonproteobacteria	-	-	-	0.0104039
AUP	Bacteria	Proteobacteria	Gammaproteobacteria	Chromatiales	Ectothiorhodospiraceae	Alkalilimnicola	0.0104039
AUP	Bacteria	Proteobacteria	Gammaproteobacteria	Enterobacteriales	Enterobacteriaceae	Photorhabdus	0.0104039
AUP	Bacteria	Proteobacteria	Gammaproteobacteria	Enterobacteriales	Enterobacteriaceae	Serratia	0.0104039
AUP	Bacteria	Proteobacteria	Gammaproteobacteria	Oceanospirillales	Alcanivoracaceae	Kangiella	0.0104039
AUP	Bacteria	Proteobacteria	Gammaproteobacteria	Pasteurellales	Pasteurellaceae	-	0.0104039
AUP	Bacteria	Proteobacteria	Gammaproteobacteria	Pseudomonadales	Moraxellaceae	-	0.0104039
AUP	Bacteria	Proteobacteria	Gammaproteobacteria	Thiotrichales	Francisellaceae	Francisella	0.0104039
AUP	Bacteria	Proteobacteria	Gammaproteobacteria	Xanthomonadales	Xanthomonadaceae	Pseudoxanthomonas	0.0104039
AUP	Bacteria	Spirochaetes	Spirochaetes (class)	Spirochaetales	Spirochaetaceae	Borrelia	0.0104039
AUP	Bacteria	Spirochaetes	Spirochaetes (class)	Spirochaetales	Spirochaetaceae	Treponema	0.0104039
AUP	Bacteria	Thermotogae	Thermotogae (class)	Thermotogales	Thermotogaceae	Thermotoga	0.0104039
AUP	Bacteria	Actinobacteria	Actinobacteria (class)	Actinomycetales	Geodermatophilaceae	Geodermatophilus	0.0083231
AUP	Bacteria	Actinobacteria	Actinobacteria (class)	Actinomycetales	Micrococcaceae	Arthrobacter	0.0083231
AUP	Bacteria	Actinobacteria	Actinobacteria (class)	Actinomycetales	Pseudonocardiaceae	Saccharomonospora	0.0083231
AUP	Bacteria	Actinobacteria	Actinobacteria (class)	Actinomycetales	Pseudonocardiaceae	Saccharopolyspora	0.0083231
AUP	Bacteria	Actinobacteria	Actinobacteria (class)	Actinomycetales	Streptomycetaceae	-	0.0083231
AUP	Bacteria	Actinobacteria	Actinobacteria (class)	Actinomycetales	Streptosporangiaceae	Streptosporangium	0.0083231
AUP	Bacteria	Actinobacteria	Actinobacteria (class)	Bifidobacteriales	Bifidobacteriaceae	-	0.0083231
AUP	Bacteria	Actinobacteria	Actinobacteria (class)	Bifidobacteriales	Bifidobacteriaceae	Bifidobacterium	0.0083231
AUP	Bacteria	Aquificae	Aquificae (class)	Aquificales	Aquificaceae	Hydrogenivirga	0.0083231
AUP	Bacteria	Aquificae	Aquificae (class)	Aquificales	Hydrogenothermaceae	Sulfurihydrogenibium	0.0083231
AUP	Bacteria	Bacteroidetes	Cytophagia	Cytophagales	Cytophagaceae	-	0.0083231
AUP	Bacteria	Bacteroidetes	Cytophagia	Cytophagales	Cytophagaceae	Leadbetterella	0.0083231
AUP	Bacteria	Bacteroidetes	Flavobacteria	-	-	-	0.0083231
AUP	Bacteria	Bacteroidetes	Flavobacteria	Flavobacteriales	Flavobacteriaceae	Chryseobacterium	0.0083231
AUP	Bacteria	Chloroflexi	Dehalococcoidetes	unclassified (derived from Dehalococcoidetes)	unclassified (derived from Dehalococcoidetes)	Dehalogenimonas	0.0083231
AUP	Bacteria	Chloroflexi	Thermomicrobia (class)	-	-	-	0.0083231
AUP	Bacteria	Cyanobacteria	unclassified (derived from Cyanobacteria)	Oscillatoriales	unclassified (derived from Oscillatoriales)	Lyngbya	0.0083231
AUP	Bacteria	Cyanobacteria	unclassified (derived from Cyanobacteria)	Oscillatoriales	unclassified (derived from Oscillatoriales)	Microcoleus	0.0083231
AUP	Bacteria	Deferribacteres	Deferribacteres (class)	Deferribacterales	Deferribacteraceae	Deferribacter	0.0083231
AUP	Bacteria	Deinococcus-Thermus	Deinococci	-	-	-	0.0083231
AUP	Bacteria	Elusimicrobia	-	-	-	-	0.0083231
AUP	Bacteria	Firmicutes	Clostridia	Clostridiales	Clostridiales Family XI. Incertae Sedis	Anaerococcus	0.0083231
AUP	Bacteria	Firmicutes	Clostridia	Clostridiales	Clostridiales Family XI. Incertae Sedis	Peptoniphilus	0.0083231
AUP	Bacteria	Firmicutes	Clostridia	Clostridiales	Ruminococcaceae	Ruminococcus	0.0083231
AUP	Bacteria	Firmicutes	Clostridia	Clostridiales	Syntrophomonadaceae	Dethiobacter	0.0083231
AUP	Bacteria	Firmicutes	Clostridia	Thermoanaerobacterales	Thermoanaerobacteraceae	Moorella	0.0083231
AUP	Bacteria	Firmicutes	Negativicutes	Selenomonadales	Veillonellaceae	-	0.0083231
AUP	Bacteria	Firmicutes	Negativicutes	Selenomonadales	Veillonellaceae	Veillonella	0.0083231
AUP	Bacteria	Nitrospirae	Nitrospira (class)	Nitrospirales	Nitrospiraceae	Leptospirillum	0.0083231
AUP	Bacteria	Proteobacteria	Alphaproteobacteria	Rhizobiales	Brucellaceae	-	0.0083231
AUP	Bacteria	Proteobacteria	Alphaproteobacteria	Rhizobiales	Hyphomicrobiaceae	-	0.0083231
AUP	Bacteria	Proteobacteria	Alphaproteobacteria	Rhizobiales	Methylocystaceae	Methylocystis	0.0083231
AUP	Bacteria	Proteobacteria	Alphaproteobacteria	Rhizobiales	Phyllobacteriaceae	Hoeflea	0.0083231
AUP	Bacteria	Proteobacteria	Alphaproteobacteria	Rhodobacterales	Hyphomonadaceae	Hyphomonas	0.0083231
AUP	Bacteria	Proteobacteria	Alphaproteobacteria	Rhodobacterales	Rhodobacteraceae	Ahrensia	0.0083231
AUP	Bacteria	Proteobacteria	Alphaproteobacteria	Rhodobacterales	Rhodobacteraceae	Phaeobacter	0.0083231
AUP	Bacteria	Proteobacteria	Alphaproteobacteria	Rhodobacterales	Rhodobacteraceae	Sulfitobacter	0.0083231
AUP	Bacteria	Proteobacteria	Alphaproteobacteria	Rickettsiales	Rickettsiaceae	Orientia	0.0083231
AUP	Bacteria	Proteobacteria	Alphaproteobacteria	Rickettsiales	unclassified (derived from Rickettsiales)	Candidatus Pelagibacter	0.0083231
AUP	Bacteria	Proteobacteria	Alphaproteobacteria	Sphingomonadales	Sphingomonadaceae	Citromicrobium	0.0083231
AUP	Bacteria	Proteobacteria	Betaproteobacteria	Burkholderiales	Alcaligenaceae	Sutterella	0.0083231
AUP	Bacteria	Proteobacteria	Betaproteobacteria	Burkholderiales	unclassified (derived from Burkholderiales)	Thiomonas	0.0083231
AUP	Bacteria	Proteobacteria	Betaproteobacteria	Neisseriales	Neisseriaceae	Lutiella	0.0083231
AUP	Bacteria	Proteobacteria	Deltaproteobacteria	Bdellovibrionales	-	-	0.0083231
AUP	Bacteria	Proteobacteria	Deltaproteobacteria	Desulfobacterales	Desulfobulbaceae	Desulfurivibrio	0.0083231
AUP	Bacteria	Proteobacteria	Deltaproteobacteria	Desulfovibrionales	Desulfohalobiaceae	Desulfonatronospira	0.0083231
AUP	Bacteria	Proteobacteria	Epsilonproteobacteria	Campylobacterales	Helicobacteraceae	Helicobacter	0.0083231
AUP	Bacteria	Proteobacteria	Epsilonproteobacteria	unclassified (derived from Epsilonproteobacteria)	unclassified (derived from Epsilonproteobacteria)	Sulfurovum	0.0083231
AUP	Bacteria	Proteobacteria	Gammaproteobacteria	Aeromonadales	Aeromonadaceae	Tolumonas	0.0083231
AUP	Bacteria	Proteobacteria	Gammaproteobacteria	Alteromonadales	-	-	0.0083231
AUP	Bacteria	Proteobacteria	Gammaproteobacteria	Alteromonadales	Pseudoalteromonadaceae	Pseudoalteromonas	0.0083231
AUP	Bacteria	Proteobacteria	Gammaproteobacteria	Chromatiales	Halothiobacillaceae	Halothiobacillus	0.0083231
AUP	Bacteria	Proteobacteria	Gammaproteobacteria	Enterobacteriales	Enterobacteriaceae	Citrobacter	0.0083231
AUP	Bacteria	Proteobacteria	Gammaproteobacteria	Enterobacteriales	Enterobacteriaceae	Erwinia	0.0083231
AUP	Bacteria	Proteobacteria	Gammaproteobacteria	Enterobacteriales	Enterobacteriaceae	Salmonella	0.0083231
AUP	Bacteria	Proteobacteria	Gammaproteobacteria	Enterobacteriales	Enterobacteriaceae	Yersinia	0.0083231
AUP	Bacteria	Proteobacteria	Gammaproteobacteria	Methylococcales	Methylococcaceae	Methylococcus	0.0083231
AUP	Bacteria	Proteobacteria	Gammaproteobacteria	Oceanospirillales	unclassified (derived from Oceanospirillales)	unclassified (derived from Oceanospirillales)	0.0083231
AUP	Bacteria	Proteobacteria	Gammaproteobacteria	Pseudomonadales	Moraxellaceae	Psychrobacter	0.0083231
AUP	Bacteria	Proteobacteria	Gammaproteobacteria	Vibrionales	Vibrionaceae	Photobacterium	0.0083231
AUP	Bacteria	Proteobacteria	Gammaproteobacteria	unclassified (derived from Gammaproteobacteria)	unclassified (derived from Gammaproteobacteria)	-	0.0083231
AUP	Bacteria	Proteobacteria	Zetaproteobacteria	Mariprofundales	Mariprofundaceae	Mariprofundus	0.0083231
AUP	Bacteria	Synergistetes	Synergistia	Synergistales	Synergistaceae	Dethiosulfovibrio	0.0083231
AUP	Bacteria	Verrucomicrobia	Opitutae	-	-	-	0.0083231
AUP	Bacteria	Verrucomicrobia	unclassified (derived from Verrucomicrobia)	Methylacidiphilales	Methylacidiphilaceae	Methylacidiphilum	0.0083231
AUP	Bacteria	unclassified (derived from Bacteria)	unclassified (derived from Bacteria)	unclassified (derived from Bacteria)	unclassified (derived from Bacteria)	Candidatus Cloacamonas	0.0083231
AUP	Bacteria	Actinobacteria	Actinobacteria (class)	Actinomycetales	Actinosynnemataceae	Actinosynnema	0.00624233
AUP	Bacteria	Actinobacteria	Actinobacteria (class)	Actinomycetales	Beutenbergiaceae	Beutenbergia	0.00624233
AUP	Bacteria	Actinobacteria	Actinobacteria (class)	Actinomycetales	Cellulomonadaceae	Cellulomonas	0.00624233
AUP	Bacteria	Actinobacteria	Actinobacteria (class)	Actinomycetales	Gordoniaceae	Gordonia	0.00624233
AUP	Bacteria	Actinobacteria	Actinobacteria (class)	Actinomycetales	Micromonosporaceae	-	0.00624233
AUP	Bacteria	Actinobacteria	Actinobacteria (class)	Actinomycetales	Nocardiopsaceae	Nocardiopsis	0.00624233
AUP	Bacteria	Actinobacteria	Actinobacteria (class)	Actinomycetales	Sanguibacteraceae	Sanguibacter	0.00624233
AUP	Bacteria	Actinobacteria	Actinobacteria (class)	Actinomycetales	Thermomonosporaceae	Thermomonospora	0.00624233
AUP	Bacteria	Aquificae	Aquificae (class)	Aquificales	-	-	0.00624233
AUP	Bacteria	Aquificae	Aquificae (class)	Aquificales	Desulfurobacteriaceae	Thermovibrio	0.00624233
AUP	Bacteria	Bacteroidetes	Flavobacteria	unclassified (derived from Flavobacteria)	unclassified (derived from Flavobacteria)	unclassified (derived from Flavobacteria)	0.00624233
AUP	Bacteria	Bacteroidetes	unclassified (derived from Bacteroidetes)	unclassified (derived from Bacteroidetes)	unclassified (derived from Bacteroidetes)	unclassified (derived from Bacteroidetes)	0.00624233
AUP	Bacteria	Chloroflexi	Chloroflexi (class)	Chloroflexales	Chloroflexaceae	-	0.00624233
AUP	Bacteria	Cyanobacteria	-	-	-	-	0.00624233
AUP	Bacteria	Cyanobacteria	unclassified (derived from Cyanobacteria)	Nostocales	Nostocaceae	Cylindrospermopsis	0.00624233
AUP	Bacteria	Firmicutes	Bacilli	Bacillales	Alicyclobacillaceae	Alicyclobacillus	0.00624233
AUP	Bacteria	Firmicutes	Bacilli	Bacillales	Listeriaceae	Listeria	0.00624233
AUP	Bacteria	Firmicutes	Bacilli	Bacillales	Staphylococcaceae	Macrococcus	0.00624233
AUP	Bacteria	Firmicutes	Clostridia	Clostridiales	Clostridiales Family XI. Incertae Sedis	Finegoldia	0.00624233
AUP	Bacteria	Firmicutes	Clostridia	Clostridiales	Clostridiales Family XVII. Incertae Sedis	Thermaerobacter	0.00624233
AUP	Bacteria	Firmicutes	Clostridia	Clostridiales	Clostridiales Family XVIII. Incertae Sedis	Symbiobacterium	0.00624233
AUP	Bacteria	Firmicutes	Clostridia	Clostridiales	Eubacteriaceae	-	0.00624233
AUP	Bacteria	Firmicutes	Clostridia	Clostridiales	Heliobacteriaceae	Heliobacterium	0.00624233
AUP	Bacteria	Firmicutes	Clostridia	Clostridiales	Lachnospiraceae	Oribacterium	0.00624233
AUP	Bacteria	Firmicutes	Clostridia	Clostridiales	Peptococcaceae	Desulfitobacterium	0.00624233
AUP	Bacteria	Firmicutes	Clostridia	Clostridiales	Peptococcaceae	Thermincola	0.00624233
AUP	Bacteria	Firmicutes	Clostridia	Thermoanaerobacterales	Thermoanaerobacteraceae	-	0.00624233
AUP	Bacteria	Firmicutes	Clostridia	Thermoanaerobacterales	Thermoanaerobacteraceae	Caldanaerobacter	0.00624233
AUP	Bacteria	Fusobacteria	Fusobacteria (class)	Fusobacteriales	Fusobacteriaceae	Sebaldella	0.00624233
AUP	Bacteria	Lentisphaerae	unclassified (derived from Lentisphaerae)	Lentisphaerales	Lentisphaeraceae	Lentisphaera	0.00624233
AUP	Bacteria	Nitrospirae	Nitrospira (class)	Nitrospirales	Nitrospiraceae	-	0.00624233
AUP	Bacteria	Proteobacteria	Alphaproteobacteria	Parvularculales	Parvularculaceae	Parvularcula	0.00624233
AUP	Bacteria	Proteobacteria	Alphaproteobacteria	Rhizobiales	Beijerinckiaceae	-	0.00624233
AUP	Bacteria	Proteobacteria	Alphaproteobacteria	Rhizobiales	Phyllobacteriaceae	-	0.00624233
AUP	Bacteria	Proteobacteria	Alphaproteobacteria	Rhodobacterales	Hyphomonadaceae	Oceanicaulis	0.00624233
AUP	Bacteria	Proteobacteria	Alphaproteobacteria	Rhodobacterales	Rhodobacteraceae	Maritimibacter	0.00624233
AUP	Bacteria	Proteobacteria	Alphaproteobacteria	Rhodobacterales	Rhodobacteraceae	Oceanicola	0.00624233
AUP	Bacteria	Proteobacteria	Alphaproteobacteria	Rhodobacterales	Rhodobacteraceae	Pseudovibrio	0.00624233
AUP	Bacteria	Proteobacteria	Alphaproteobacteria	Rhodobacterales	Rhodobacteraceae	unclassified (derived from Rhodobacteraceae)	0.00624233
AUP	Bacteria	Proteobacteria	Alphaproteobacteria	Rhodobacterales	unclassified (derived from Rhodobacterales)	unclassified (derived from Rhodobacterales)	0.00624233
AUP	Bacteria	Proteobacteria	Alphaproteobacteria	Rickettsiales	Rickettsiaceae	-	0.00624233
AUP	Bacteria	Proteobacteria	Betaproteobacteria	Burkholderiales	Alcaligenaceae	Taylorella	0.00624233
AUP	Bacteria	Proteobacteria	Betaproteobacteria	Burkholderiales	Comamonadaceae	Delftia	0.00624233
AUP	Bacteria	Proteobacteria	Betaproteobacteria	Methylophilales	Methylophilaceae	Methylobacillus	0.00624233
AUP	Bacteria	Proteobacteria	Betaproteobacteria	unclassified (derived from Betaproteobacteria)	unclassified (derived from Betaproteobacteria)	unclassified (derived from Betaproteobacteria)	0.00624233
AUP	Bacteria	Proteobacteria	Deltaproteobacteria	Desulfobacterales	Desulfobulbaceae	Desulfobulbus	0.00624233
AUP	Bacteria	Proteobacteria	Deltaproteobacteria	Desulfovibrionales	-	-	0.00624233
AUP	Bacteria	Proteobacteria	Deltaproteobacteria	Desulfovibrionales	Desulfomicrobiaceae	Desulfomicrobium	0.00624233
AUP	Bacteria	Proteobacteria	Deltaproteobacteria	Myxococcales	Myxococcaceae	-	0.00624233
AUP	Bacteria	Proteobacteria	Epsilonproteobacteria	unclassified (derived from Epsilonproteobacteria)	unclassified (derived from Epsilonproteobacteria)	Nitratifractor	0.00624233
AUP	Bacteria	Proteobacteria	Gammaproteobacteria	Alteromonadales	Ferrimonadaceae	Ferrimonas	0.00624233
AUP	Bacteria	Proteobacteria	Gammaproteobacteria	Alteromonadales	Psychromonadaceae	Psychromonas	0.00624233
AUP	Bacteria	Proteobacteria	Gammaproteobacteria	Chromatiales	-	-	0.00624233
AUP	Bacteria	Proteobacteria	Gammaproteobacteria	Enterobacteriales	Enterobacteriaceae	Shigella	0.00624233
AUP	Bacteria	Proteobacteria	Gammaproteobacteria	Legionellales	Legionellaceae	-	0.00624233
AUP	Bacteria	Proteobacteria	Gammaproteobacteria	Vibrionales	Vibrionaceae	-	0.00624233
AUP	Bacteria	Synergistetes	Synergistia	Synergistales	Synergistaceae	Aminomonas	0.00624233
AUP	Bacteria	Thermotogae	Thermotogae (class)	Thermotogales	Thermotogaceae	-	0.00624233
AUP	Bacteria	Thermotogae	Thermotogae (class)	Thermotogales	Thermotogaceae	Petrotoga	0.00624233
AUP	Bacteria	Verrucomicrobia	Verrucomicrobiae	Verrucomicrobiales	-	-	0.00624233
AUP	Bacteria	Verrucomicrobia	Verrucomicrobiae	Verrucomicrobiales	Verrucomicrobiaceae	-	0.00624233
AUP	Bacteria	Actinobacteria	Actinobacteria (class)	Acidimicrobiales	Acidimicrobiaceae	Acidimicrobium	0.00416155
AUP	Bacteria	Actinobacteria	Actinobacteria (class)	Actinomycetales	Actinomycetaceae	Actinomyces	0.00416155
AUP	Bacteria	Actinobacteria	Actinobacteria (class)	Actinomycetales	Intrasporangiaceae	Janibacter	0.00416155
AUP	Bacteria	Actinobacteria	Actinobacteria (class)	Actinomycetales	Micrococcaceae	Micrococcus	0.00416155
AUP	Bacteria	Actinobacteria	Actinobacteria (class)	Actinomycetales	Micrococcaceae	Renibacterium	0.00416155
AUP	Bacteria	Actinobacteria	Actinobacteria (class)	Actinomycetales	Nocardiaceae	-	0.00416155
AUP	Bacteria	Actinobacteria	Actinobacteria (class)	Actinomycetales	Streptomycetaceae	Kitasatospora	0.00416155
AUP	Bacteria	Aquificae	Aquificae (class)	Aquificales	Aquificaceae	Hydrogenobaculum	0.00416155
AUP	Bacteria	Bacteroidetes	Bacteroidia	Bacteroidales	Porphyromonadaceae	Parabacteroides	0.00416155
AUP	Bacteria	Bacteroidetes	Flavobacteria	Flavobacteriales	Flavobacteriaceae	Gramella	0.00416155
AUP	Bacteria	Bacteroidetes	Flavobacteria	Flavobacteriales	Flavobacteriaceae	Kordia	0.00416155
AUP	Bacteria	Bacteroidetes	Flavobacteria	Flavobacteriales	Flavobacteriaceae	Robiginitalea	0.00416155
AUP	Bacteria	Bacteroidetes	Flavobacteria	Flavobacteriales	Flavobacteriaceae	Weeksella	0.00416155
AUP	Bacteria	Chlorobi	Chlorobia	Chlorobiales	Chlorobiaceae	Chlorobaculum	0.00416155
AUP	Bacteria	Cyanobacteria	unclassified (derived from Cyanobacteria)	Chroococcales	unclassified (derived from Chroococcales)	Crocosphaera	0.00416155
AUP	Bacteria	Deinococcus-Thermus	Deinococci	Deinococcales	-	-	0.00416155
AUP	Bacteria	Deinococcus-Thermus	Deinococci	Thermales	Thermaceae	Oceanithermus	0.00416155
AUP	Bacteria	Firmicutes	Bacilli	Bacillales	Bacillaceae	Geobacillus	0.00416155
AUP	Bacteria	Firmicutes	Bacilli	Lactobacillales	Enterococcaceae	Enterococcus	0.00416155
AUP	Bacteria	Firmicutes	Clostridia	Clostridiales	Eubacteriaceae	Eubacterium	0.00416155
AUP	Bacteria	Firmicutes	Clostridia	Clostridiales	Peptococcaceae	-	0.00416155
AUP	Bacteria	Firmicutes	Clostridia	Halanaerobiales	Halanaerobiaceae	Halanaerobium	0.00416155
AUP	Bacteria	Firmicutes	Clostridia	Thermoanaerobacterales	Thermoanaerobacteraceae	Carboxydothermus	0.00416155
AUP	Bacteria	Firmicutes	Clostridia	Thermoanaerobacterales	Thermoanaerobacterales Family III. Incertae Sedis	Thermoanaerobacterium	0.00416155
AUP	Bacteria	Firmicutes	Clostridia	Thermoanaerobacterales	Thermodesulfobiaceae	Coprothermobacter	0.00416155
AUP	Bacteria	Firmicutes	Erysipelotrichi	Erysipelotrichales	Erysipelotrichaceae	Turicibacter	0.00416155
AUP	Bacteria	Proteobacteria	Alphaproteobacteria	Rhizobiales	Bartonellaceae	Bartonella	0.00416155
AUP	Bacteria	Proteobacteria	Alphaproteobacteria	Rhizobiales	Methylocystaceae	-	0.00416155
AUP	Bacteria	Proteobacteria	Alphaproteobacteria	Rhodobacterales	Rhodobacteraceae	Citreicella	0.00416155
AUP	Bacteria	Proteobacteria	Alphaproteobacteria	Rhodobacterales	Rhodobacteraceae	Ketogulonicigenium	0.00416155
AUP	Bacteria	Proteobacteria	Alphaproteobacteria	Rhodobacterales	Rhodobacteraceae	Oceanibulbus	0.00416155
AUP	Bacteria	Proteobacteria	Alphaproteobacteria	Rhodospirillales	Acetobacteraceae	Gluconobacter	0.00416155
AUP	Bacteria	Proteobacteria	Alphaproteobacteria	Rickettsiales	Anaplasmataceae	Ehrlichia	0.00416155
AUP	Bacteria	Proteobacteria	Alphaproteobacteria	Rickettsiales	Anaplasmataceae	Neorickettsia	0.00416155
AUP	Bacteria	Proteobacteria	Alphaproteobacteria	Rickettsiales	unclassified (derived from Rickettsiales)	unclassified (derived from Rickettsiales)	0.00416155
AUP	Bacteria	Proteobacteria	Betaproteobacteria	Burkholderiales	Oxalobacteraceae	Collimonas	0.00416155
AUP	Bacteria	Proteobacteria	Betaproteobacteria	Burkholderiales	Oxalobacteraceae	Oxalobacter	0.00416155
AUP	Bacteria	Proteobacteria	Betaproteobacteria	Gallionellales	Gallionellaceae	-	0.00416155
AUP	Bacteria	Proteobacteria	Betaproteobacteria	Neisseriales	Neisseriaceae	Laribacter	0.00416155
AUP	Bacteria	Proteobacteria	Deltaproteobacteria	Desulfovibrionales	Desulfovibrionaceae	-	0.00416155
AUP	Bacteria	Proteobacteria	Epsilonproteobacteria	Campylobacterales	Helicobacteraceae	Sulfurimonas	0.00416155
AUP	Bacteria	Proteobacteria	Epsilonproteobacteria	unclassified (derived from Epsilonproteobacteria)	unclassified (derived from Epsilonproteobacteria)	-	0.00416155
AUP	Bacteria	Proteobacteria	Gammaproteobacteria	Acidithiobacillales	Acidithiobacillaceae	Acidithiobacillus	0.00416155
AUP	Bacteria	Proteobacteria	Gammaproteobacteria	Aeromonadales	Aeromonadaceae	Aeromonas	0.00416155
AUP	Bacteria	Proteobacteria	Gammaproteobacteria	Alteromonadales	Moritellaceae	Moritella	0.00416155
AUP	Bacteria	Proteobacteria	Gammaproteobacteria	Cardiobacteriales	Cardiobacteriaceae	Cardiobacterium	0.00416155
AUP	Bacteria	Proteobacteria	Gammaproteobacteria	Chromatiales	Ectothiorhodospiraceae	-	0.00416155
AUP	Bacteria	Proteobacteria	Gammaproteobacteria	Enterobacteriales	Enterobacteriaceae	Pantoea	0.00416155
AUP	Bacteria	Proteobacteria	Gammaproteobacteria	Enterobacteriales	Enterobacteriaceae	Providencia	0.00416155
AUP	Bacteria	Proteobacteria	Gammaproteobacteria	Enterobacteriales	Enterobacteriaceae	Rahnella	0.00416155
AUP	Bacteria	Proteobacteria	Gammaproteobacteria	Oceanospirillales	Oceanospirillaceae	Neptuniibacter	0.00416155
AUP	Bacteria	Proteobacteria	Gammaproteobacteria	Pseudomonadales	-	-	0.00416155
AUP	Bacteria	Proteobacteria	Gammaproteobacteria	Pseudomonadales	Pseudomonadaceae	Azotobacter	0.00416155
AUP	Bacteria	Proteobacteria	Gammaproteobacteria	Vibrionales	Vibrionaceae	Aliivibrio	0.00416155
AUP	Bacteria	Spirochaetes	Spirochaetes (class)	Spirochaetales	Brachyspiraceae	Brachyspira	0.00416155
AUP	Bacteria	Spirochaetes	Spirochaetes (class)	Spirochaetales	Spirochaetaceae	-	0.00416155
AUP	Bacteria	Synergistetes	Synergistia	Synergistales	Synergistaceae	Jonquetella	0.00416155
AUP	Bacteria	Verrucomicrobia	Verrucomicrobiae	Verrucomicrobiales	Verrucomicrobiaceae	Akkermansia	0.00416155
APL	Bacteria	-	-	-	-	-	8.67185
APL	Bacteria	Proteobacteria	-	-	-	-	3.77034
APL	Bacteria	Proteobacteria	Betaproteobacteria	Burkholderiales	Comamonadaceae	-	2.5807
APL	Bacteria	Proteobacteria	Betaproteobacteria	Burkholderiales	-	-	2.29186
APL	Bacteria	Proteobacteria	Betaproteobacteria	-	-	-	1.99829
APL	Bacteria	Bacteroidetes	-	-	-	-	1.67518
APL	Bacteria	Proteobacteria	Betaproteobacteria	Burkholderiales	Burkholderiaceae	Polynucleobacter	1.44009
APL	Bacteria	Bacteroidetes	Bacteroidia	Bacteroidales	-	-	0.952184
APL	Bacteria	Proteobacteria	Gammaproteobacteria	Enterobacteriales	Enterobacteriaceae	-	0.916743
APL	Bacteria	Proteobacteria	Epsilonproteobacteria	Campylobacterales	Campylobacteraceae	Arcobacter	0.873623
APL	Bacteria	Proteobacteria	Betaproteobacteria	Methylophilales	Methylophilaceae	Methylotenera	0.791518
APL	Bacteria	Bacteroidetes	Flavobacteria	Flavobacteriales	Flavobacteriaceae	Flavobacterium	0.763756
APL	Bacteria	Bacteroidetes	Bacteroidia	Bacteroidales	Bacteroidaceae	Bacteroides	0.715319
APL	Bacteria	Firmicutes	-	-	-	-	0.669837
APL	Bacteria	Actinobacteria	Actinobacteria (class)	Actinomycetales	-	-	0.567058
APL	Bacteria	Firmicutes	Clostridia	Clostridiales	-	-	0.5263
APL	Bacteria	Proteobacteria	Alphaproteobacteria	-	-	-	0.512714
APL	Bacteria	Bacteroidetes	Flavobacteria	Flavobacteriales	-	-	0.512124
APL	Bacteria	Proteobacteria	Gammaproteobacteria	Pseudomonadales	Pseudomonadaceae	Pseudomonas	0.503854
APL	Bacteria	Proteobacteria	Betaproteobacteria	Burkholderiales	Comamonadaceae	Polaromonas	0.463097
APL	Bacteria	Proteobacteria	Betaproteobacteria	Burkholderiales	Comamonadaceae	Albidiferax	0.441832
APL	Bacteria	Proteobacteria	Gammaproteobacteria	-	-	-	0.435335
APL	Bacteria	Proteobacteria	Betaproteobacteria	Rhodocyclales	Rhodocyclaceae	Dechloromonas	0.428837
APL	Bacteria	Proteobacteria	Betaproteobacteria	Gallionellales	Gallionellaceae	Gallionella	0.367997
APL	Bacteria	Proteobacteria	Epsilonproteobacteria	Campylobacterales	-	-	0.357364
APL	Bacteria	Proteobacteria	Betaproteobacteria	Burkholderiales	Comamonadaceae	Curvibacter	0.35323
APL	Bacteria	unclassified (derived from Bacteria)	unclassified (derived from Bacteria)	unclassified (derived from Bacteria)	unclassified (derived from Bacteria)	unclassified (derived from Bacteria)	0.352048
APL	Bacteria	Proteobacteria	Betaproteobacteria	Methylophilales	Methylophilaceae	-	0.30184
APL	Bacteria	Proteobacteria	Betaproteobacteria	Burkholderiales	Burkholderiaceae	-	0.291798
APL	Bacteria	Proteobacteria	Gammaproteobacteria	Enterobacteriales	Enterobacteriaceae	Escherichia	0.290617
APL	Bacteria	Firmicutes	Clostridia	Clostridiales	Clostridiaceae	Clostridium	0.287073
APL	Bacteria	Proteobacteria	Epsilonproteobacteria	Campylobacterales	Helicobacteraceae	Sulfuricurvum	0.285891
APL	Bacteria	Proteobacteria	Epsilonproteobacteria	-	-	-	0.284119
APL	Bacteria	Bacteroidetes	Bacteroidia	Bacteroidales	Prevotellaceae	Prevotella	0.236865
APL	Bacteria	Proteobacteria	Betaproteobacteria	Burkholderiales	Burkholderiaceae	Burkholderia	0.228004
APL	Bacteria	Bacteroidetes	Flavobacteria	Flavobacteriales	Flavobacteriaceae	-	0.210875
APL	Bacteria	Actinobacteria	Actinobacteria (class)	-	-	-	0.209693
APL	Bacteria	Proteobacteria	Betaproteobacteria	Gallionellales	Gallionellaceae	Sideroxydans	0.200242
APL	Bacteria	Proteobacteria	Betaproteobacteria	Gallionellales	Gallionellaceae	-	0.193745
APL	Bacteria	Bacteroidetes	Sphingobacteria	Sphingobacteriales	Sphingobacteriaceae	Pedobacter	0.18961
APL	Bacteria	Bacteroidetes	Flavobacteria	-	-	-	0.161848
APL	Bacteria	Proteobacteria	Deltaproteobacteria	-	-	-	0.161257
APL	Bacteria	Proteobacteria	Deltaproteobacteria	Desulfuromonadales	Geobacteraceae	Geobacter	0.154759
APL	Bacteria	Proteobacteria	Alphaproteobacteria	Rhizobiales	-	-	0.151215
APL	Bacteria	Proteobacteria	Betaproteobacteria	Burkholderiales	Comamonadaceae	Acidovorax	0.147671
APL	Bacteria	Proteobacteria	Deltaproteobacteria	Bdellovibrionales	Bacteriovoracaceae	Bacteriovorax	0.14649
APL	Bacteria	Bacteroidetes	Sphingobacteria	Sphingobacteriales	Sphingobacteriaceae	-	0.130541
APL	Bacteria	Proteobacteria	Gammaproteobacteria	Legionellales	Legionellaceae	Legionella	0.127588
APL	Bacteria	Proteobacteria	Deltaproteobacteria	Syntrophobacterales	Syntrophaceae	Syntrophus	0.125816
APL	Bacteria	Bacteroidetes	Bacteroidia	Bacteroidales	Rikenellaceae	Alistipes	0.124044
APL	Bacteria	Proteobacteria	Betaproteobacteria	Burkholderiales	unclassified (derived from Burkholderiales)	Leptothrix	0.116365
APL	Bacteria	Firmicutes	Clostridia	-	-	-	0.115184
APL	Bacteria	Proteobacteria	Gammaproteobacteria	Xanthomonadales	Xanthomonadaceae	-	0.114593
APL	Bacteria	Bacteroidetes	Sphingobacteria	Sphingobacteriales	unclassified (derived from Sphingobacteriales)	Chitinophaga	0.113412
APL	Bacteria	Proteobacteria	Betaproteobacteria	Burkholderiales	Comamonadaceae	Variovorax	0.11223
APL	Bacteria	Proteobacteria	Betaproteobacteria	Burkholderiales	Oxalobacteraceae	-	0.110458
APL	Bacteria	Bacteroidetes	Bacteroidia	Bacteroidales	Porphyromonadaceae	Paludibacter	0.109867
APL	Bacteria	Proteobacteria	Betaproteobacteria	unclassified (derived from Betaproteobacteria)	unclassified (derived from Betaproteobacteria)	Candidatus Accumulibacter	0.108095
APL	Bacteria	Bacteroidetes	Sphingobacteria	Sphingobacteriales	Sphingobacteriaceae	Mucilaginibacter	0.0992351
APL	Bacteria	Proteobacteria	Deltaproteobacteria	Bdellovibrionales	Bdellovibrionaceae	Bdellovibrio	0.097463
APL	Bacteria	Firmicutes	Bacilli	Bacillales	Bacillaceae	Bacillus	0.095691
APL	Bacteria	Bacteroidetes	Flavobacteria	Flavobacteriales	unclassified (derived from Flavobacteriales)	unclassified (derived from Flavobacteriales)	0.0915562
APL	Bacteria	Actinobacteria	Actinobacteria (class)	Coriobacteriales	Coriobacteriaceae	-	0.0891934
APL	Bacteria	Synergistetes	Synergistia	Synergistales	Synergistaceae	-	0.088012
APL	Bacteria	Firmicutes	Clostridia	Clostridiales	Ruminococcaceae	Ruminococcus	0.0832866
APL	Bacteria	Actinobacteria	Actinobacteria (class)	Actinomycetales	Streptomycetaceae	Streptomyces	0.0826959
APL	Bacteria	Proteobacteria	Gammaproteobacteria	Methylococcales	Methylococcaceae	Methylobacter	0.0697008
APL	Bacteria	Acidobacteria	Solibacteres	Solibacterales	Solibacteraceae	Candidatus Solibacter	0.0691101
APL	Bacteria	Lentisphaerae	unclassified (derived from Lentisphaerae)	unclassified (derived from Lentisphaerae)	Victivallaceae	Victivallis	0.0691101
APL	Bacteria	Firmicutes	Clostridia	Clostridiales	Eubacteriaceae	Eubacterium	0.0673381
APL	Bacteria	Proteobacteria	Alphaproteobacteria	Rhizobiales	Bradyrhizobiaceae	-	0.0673381
APL	Bacteria	Proteobacteria	Deltaproteobacteria	Desulfovibrionales	Desulfovibrionaceae	Desulfovibrio	0.0667474
APL	Bacteria	Proteobacteria	Gammaproteobacteria	Pseudomonadales	Pseudomonadaceae	-	0.065566
APL	Bacteria	Proteobacteria	Epsilonproteobacteria	Campylobacterales	Campylobacteraceae	Sulfurospirillum	0.0649753
APL	Bacteria	Proteobacteria	Alphaproteobacteria	Rhodobacterales	Rhodobacteraceae	-	0.0643847
APL	Bacteria	Proteobacteria	Epsilonproteobacteria	Campylobacterales	Helicobacteraceae	Sulfurimonas	0.0643847
APL	Bacteria	Proteobacteria	Deltaproteobacteria	Desulfuromonadales	-	-	0.0626126
APL	Bacteria	Bacteroidetes	Cytophagia	Cytophagales	Cytophagaceae	Spirosoma	0.0608405
APL	Bacteria	Proteobacteria	Betaproteobacteria	Rhodocyclales	Rhodocyclaceae	-	0.0608405
APL	Bacteria	Synergistetes	Synergistia	Synergistales	Synergistaceae	Aminomonas	0.0584778
APL	Bacteria	Actinobacteria	Actinobacteria (class)	Actinomycetales	Mycobacteriaceae	Mycobacterium	0.0567058
APL	Bacteria	Proteobacteria	Betaproteobacteria	Burkholderiales	Comamonadaceae	Comamonas	0.0561151
APL	Bacteria	Proteobacteria	Alphaproteobacteria	Rhizobiales	Bradyrhizobiaceae	Bradyrhizobium	0.0555244
APL	Bacteria	Proteobacteria	Betaproteobacteria	Burkholderiales	Alcaligenaceae	-	0.0555244
APL	Bacteria	Proteobacteria	Betaproteobacteria	Burkholderiales	Burkholderiaceae	Cupriavidus	0.054343
APL	Bacteria	Proteobacteria	Gammaproteobacteria	Pseudomonadales	Moraxellaceae	Acinetobacter	0.054343
APL	Bacteria	Proteobacteria	Gammaproteobacteria	Xanthomonadales	Xanthomonadaceae	Xanthomonas	0.054343
APL	Bacteria	Proteobacteria	Betaproteobacteria	Burkholderiales	unclassified (derived from Burkholderiales)	Methylibium	0.0537523
APL	Bacteria	Proteobacteria	Alphaproteobacteria	Rhodospirillales	Rhodospirillaceae	Magnetospirillum	0.0531616
APL	Bacteria	Chlorobi	Chlorobia	Chlorobiales	Chlorobiaceae	Chlorobium	0.052571
APL	Bacteria	Gemmatimonadetes	Gemmatimonadetes (class)	Gemmatimonadales	Gemmatimonadaceae	Gemmatimonas	0.052571
APL	Bacteria	Proteobacteria	Alphaproteobacteria	Rhizobiales	Methylobacteriaceae	Methylobacterium	0.052571
APL	Bacteria	Firmicutes	Bacilli	Bacillales	Paenibacillaceae	Paenibacillus	0.0496175
APL	Bacteria	Verrucomicrobia	-	-	-	-	0.0496175
APL	Bacteria	Proteobacteria	Betaproteobacteria	Burkholderiales	Burkholderiaceae	Ralstonia	0.0490268
APL	Bacteria	Proteobacteria	Deltaproteobacteria	Myxococcales	Myxococcaceae	Anaeromyxobacter	0.0490268
APL	Bacteria	Proteobacteria	Deltaproteobacteria	unclassified (derived from Deltaproteobacteria)	unclassified (derived from Deltaproteobacteria)	unclassified (derived from Deltaproteobacteria)	0.0484362
APL	Bacteria	Proteobacteria	Gammaproteobacteria	Alteromonadales	Shewanellaceae	Shewanella	0.0478455
APL	Bacteria	Verrucomicrobia	Opitutae	unclassified (derived from Opitutae)	Opitutaceae	Opitutus	0.0478455
APL	Bacteria	Planctomycetes	Planctomycetacia	Planctomycetales	Planctomycetaceae	Planctomyces	0.0472548
APL	Bacteria	Proteobacteria	Alphaproteobacteria	Sphingomonadales	-	-	0.0472548
APL	Bacteria	Verrucomicrobia	Spartobacteria	unclassified (derived from Spartobacteria)	unclassified (derived from Spartobacteria)	Chthoniobacter	0.0472548
APL	Bacteria	Proteobacteria	Betaproteobacteria	Burkholderiales	Alcaligenaceae	Bordetella	0.0466641
APL	Bacteria	Bacteroidetes	Bacteroidia	Bacteroidales	Porphyromonadaceae	Parabacteroides	0.0460734
APL	Bacteria	Firmicutes	Bacilli	Bacillales	-	-	0.0460734
APL	Bacteria	Nitrospirae	Nitrospira (class)	Nitrospirales	Nitrospiraceae	Nitrospira	0.0437107
APL	Bacteria	unclassified (derived from Bacteria)	unclassified (derived from Bacteria)	unclassified (derived from Bacteria)	unclassified (derived from Bacteria)	Candidatus Cloacamonas	0.0437107
APL	Bacteria	Chlamydiae	Chlamydiae (class)	Chlamydiales	-	-	0.04312
APL	Bacteria	Proteobacteria	Gammaproteobacteria	unclassified (derived from Gammaproteobacteria)	unclassified (derived from Gammaproteobacteria)	unclassified (derived from Gammaproteobacteria)	0.0413479
APL	Bacteria	Firmicutes	Clostridia	Clostridiales	Lachnospiraceae	Butyrivibrio	0.0401666
APL	Bacteria	Planctomycetes	Planctomycetacia	Planctomycetales	Planctomycetaceae	-	0.0395759
APL	Bacteria	Proteobacteria	Betaproteobacteria	Burkholderiales	Comamonadaceae	Delftia	0.0395759
APL	Bacteria	Proteobacteria	Betaproteobacteria	Burkholderiales	Alcaligenaceae	Achromobacter	0.0389852
APL	Bacteria	Planctomycetes	Planctomycetacia	Planctomycetales	unclassified (derived from Planctomycetales)	Candidatus Kuenenia	0.0383945
APL	Bacteria	Proteobacteria	Epsilonproteobacteria	Campylobacterales	Campylobacteraceae	-	0.0383945
APL	Bacteria	Bacteroidetes	Sphingobacteria	Sphingobacteriales	-	-	0.0378038
APL	Bacteria	Proteobacteria	Deltaproteobacteria	Desulfuromonadales	Pelobacteraceae	Pelobacter	0.0378038
APL	Bacteria	Proteobacteria	Betaproteobacteria	Burkholderiales	Comamonadaceae	Verminephrobacter	0.0372131
APL	Bacteria	Verrucomicrobia	Verrucomicrobiae	Verrucomicrobiales	Verrucomicrobia subdivision 3	unclassified (derived from Verrucomicrobia subdivision 3)	0.0366225
APL	Bacteria	Proteobacteria	Epsilonproteobacteria	Campylobacterales	unclassified (derived from Campylobacterales)	unclassified (derived from Campylobacterales)	0.0354411
APL	Bacteria	Bacteroidetes	Sphingobacteria	Sphingobacteriales	Sphingobacteriaceae	Sphingobacterium	0.0348504
APL	Bacteria	Proteobacteria	Betaproteobacteria	Burkholderiales	Oxalobacteraceae	Janthinobacterium	0.0348504
APL	Bacteria	Firmicutes	Bacilli	Lactobacillales	Lactobacillaceae	Lactobacillus	0.0342597
APL	Bacteria	Proteobacteria	Betaproteobacteria	Burkholderiales	Oxalobacteraceae	Herbaspirillum	0.0342597
APL	Bacteria	Bacteroidetes	Cytophagia	Cytophagales	Cytophagaceae	-	0.0330784
APL	Bacteria	Firmicutes	Bacilli	Lactobacillales	Streptococcaceae	Streptococcus	0.0324877
APL	Bacteria	Proteobacteria	Gammaproteobacteria	Pseudomonadales	Pseudomonadaceae	Cellvibrio	0.0324877
APL	Bacteria	Cyanobacteria	unclassified (derived from Cyanobacteria)	-	-	-	0.031897
APL	Bacteria	Firmicutes	Bacilli	-	-	-	0.031897
APL	Bacteria	Nitrospirae	Nitrospira (class)	Nitrospirales	Nitrospiraceae	Thermodesulfovibrio	0.031897
APL	Bacteria	Proteobacteria	Alphaproteobacteria	Rhizobiales	Bradyrhizobiaceae	Rhodopseudomonas	0.031897
APL	Bacteria	Proteobacteria	Alphaproteobacteria	Rhodobacterales	Rhodobacteraceae	Rhodobacter	0.031897
APL	Bacteria	Acidobacteria	Acidobacteria (class)	Acidobacteriales	Acidobacteriaceae	Acidobacterium	0.0313063
APL	Bacteria	Proteobacteria	Betaproteobacteria	Rhodocyclales	Rhodocyclaceae	Aromatoleum	0.0313063
APL	Bacteria	Proteobacteria	Betaproteobacteria	Burkholderiales	unclassified (derived from Burkholderiales)	-	0.0307156
APL	Bacteria	Proteobacteria	Gammaproteobacteria	Chromatiales	Chromatiaceae	Nitrosococcus	0.0307156
APL	Bacteria	Actinobacteria	Actinobacteria (class)	Solirubrobacterales	Conexibacteraceae	Conexibacter	0.0301249
APL	Bacteria	Actinobacteria	Actinobacteria (class)	unclassified (derived from Actinobacteria (class))	unclassified (derived from Actinobacteria (class))	unclassified (derived from Actinobacteria (class))	0.0301249
APL	Bacteria	Bacteroidetes	Flavobacteria	Flavobacteriales	Flavobacteriaceae	Chryseobacterium	0.0301249
APL	Bacteria	Proteobacteria	Betaproteobacteria	Burkholderiales	Comamonadaceae	Alicycliphilus	0.0301249
APL	Bacteria	Proteobacteria	Epsilonproteobacteria	Campylobacterales	Campylobacteraceae	Campylobacter	0.0301249
APL	Bacteria	Cyanobacteria	unclassified (derived from Cyanobacteria)	Chroococcales	unclassified (derived from Chroococcales)	Synechococcus	0.0295342
APL	Bacteria	Proteobacteria	Alphaproteobacteria	Caulobacterales	Caulobacteraceae	Caulobacter	0.0295342
APL	Bacteria	Proteobacteria	Alphaproteobacteria	Sphingomonadales	Sphingomonadaceae	-	0.0295342
APL	Bacteria	Proteobacteria	Betaproteobacteria	Methylophilales	Methylophilaceae	Methylovorus	0.0295342
APL	Bacteria	Verrucomicrobia	Verrucomicrobiae	Verrucomicrobiales	Verrucomicrobiaceae	Verrucomicrobium	0.0295342
APL	Bacteria	Proteobacteria	Alphaproteobacteria	Rickettsiales	Rickettsiaceae	Rickettsia	0.0289436
APL	Bacteria	Proteobacteria	Deltaproteobacteria	Desulfobacterales	Desulfobacteraceae	Desulfatibacillum	0.0289436
APL	Bacteria	Tenericutes	Mollicutes	Acholeplasmatales	Acholeplasmataceae	Acholeplasma	0.0289436
APL	Bacteria	Actinobacteria	Actinobacteria (class)	Coriobacteriales	Coriobacteriaceae	Slackia	0.0283529
APL	Bacteria	Bacteroidetes	Cytophagia	Cytophagales	Cytophagaceae	Dyadobacter	0.0283529
APL	Bacteria	Chloroflexi	Ktedonobacteria	Ktedonobacterales	Ktedonobacteraceae	Ktedonobacter	0.0283529
APL	Bacteria	Proteobacteria	Betaproteobacteria	Nitrosomonadales	Nitrosomonadaceae	Nitrosomonas	0.0283529
APL	Bacteria	Proteobacteria	Gammaproteobacteria	Vibrionales	Vibrionaceae	Vibrio	0.0283529
APL	Bacteria	Proteobacteria	Alphaproteobacteria	Caulobacterales	Caulobacteraceae	Brevundimonas	0.0277622
APL	Bacteria	Proteobacteria	Alphaproteobacteria	Rhizobiales	Phyllobacteriaceae	Mesorhizobium	0.0277622
APL	Bacteria	Proteobacteria	Betaproteobacteria	Burkholderiales	Oxalobacteraceae	Herminiimonas	0.0277622
APL	Bacteria	Proteobacteria	Deltaproteobacteria	Syntrophobacterales	Syntrophobacteraceae	Syntrophobacter	0.0277622
APL	Bacteria	Proteobacteria	Epsilonproteobacteria	Campylobacterales	Helicobacteraceae	-	0.0277622
APL	Bacteria	Proteobacteria	Alphaproteobacteria	Caulobacterales	Caulobacteraceae	-	0.0271715
APL	Bacteria	Proteobacteria	Betaproteobacteria	Rhodocyclales	Rhodocyclaceae	Azoarcus	0.0271715
APL	Bacteria	Bacteroidetes	Bacteroidia	Bacteroidales	Porphyromonadaceae	Porphyromonas	0.0265808
APL	Bacteria	Proteobacteria	Alphaproteobacteria	Rhizobiales	Bradyrhizobiaceae	Nitrobacter	0.0265808
APL	Bacteria	Proteobacteria	Betaproteobacteria	Rhodocyclales	Rhodocyclaceae	Thauera	0.0265808
APL	Bacteria	Firmicutes	Bacilli	Lactobacillales	-	-	0.0259901
APL	Bacteria	Proteobacteria	Deltaproteobacteria	Desulfobacterales	Desulfobacteraceae	Desulfobacterium	0.0259901
APL	Bacteria	Bacteroidetes	Cytophagia	Cytophagales	Cytophagaceae	Leadbetterella	0.0253995
APL	Bacteria	Verrucomicrobia	Opitutae	unclassified (derived from Opitutae)	Opitutaceae	unclassified (derived from Opitutaceae)	0.0248088
APL	Bacteria	Acidobacteria	unclassified (derived from Acidobacteria)	unclassified (derived from Acidobacteria)	unclassified (derived from Acidobacteria)	Candidatus Koribacter	0.0242181
APL	Bacteria	Chlorobi	Chlorobia	Chlorobiales	Chlorobiaceae	-	0.0242181
APL	Bacteria	Chloroflexi	Anaerolineae	Anaerolineales	Anaerolineaceae	Anaerolinea	0.0242181
APL	Bacteria	Proteobacteria	Alphaproteobacteria	Rhizobiales	Hyphomicrobiaceae	Hyphomicrobium	0.0242181
APL	Bacteria	Acidobacteria	-	-	-	-	0.0236274
APL	Bacteria	Firmicutes	Clostridia	Clostridiales	Peptococcaceae	Desulfotomaculum	0.0236274
APL	Bacteria	Proteobacteria	Gammaproteobacteria	Xanthomonadales	Xanthomonadaceae	Stenotrophomonas	0.0236274
APL	Bacteria	Actinobacteria	Actinobacteria (class)	Actinomycetales	Micrococcaceae	Arthrobacter	0.0230367
APL	Bacteria	Chloroflexi	Dehalococcoidetes	unclassified (derived from Dehalococcoidetes)	unclassified (derived from Dehalococcoidetes)	Dehalococcoides	0.0230367
APL	Bacteria	Planctomycetes	Planctomycetacia	Planctomycetales	Planctomycetaceae	Gemmata	0.0230367
APL	Bacteria	Proteobacteria	Alphaproteobacteria	Sphingomonadales	Sphingomonadaceae	Novosphingobium	0.0230367
APL	Bacteria	Proteobacteria	Gammaproteobacteria	Alteromonadales	Alteromonadaceae	Marinobacter	0.0230367
APL	Bacteria	Bacteroidetes	Cytophagia	Cytophagales	-	-	0.022446
APL	Bacteria	Synergistetes	Synergistia	Synergistales	Synergistaceae	Aminobacterium	0.022446
APL	Bacteria	Bacteroidetes	Cytophagia	Cytophagales	Cyclobacteriaceae	Algoriphagus	0.0218553
APL	Bacteria	Bacteroidetes	Flavobacteria	Flavobacteriales	Flavobacteriaceae	Capnocytophaga	0.0218553
APL	Bacteria	Bacteroidetes	Flavobacteria	Flavobacteriales	Flavobacteriaceae	Polaribacter	0.0218553
APL	Bacteria	Chlamydiae	Chlamydiae (class)	Chlamydiales	Parachlamydiaceae	Parachlamydia	0.0218553
APL	Bacteria	Proteobacteria	Alphaproteobacteria	Sphingomonadales	Sphingomonadaceae	Sphingomonas	0.0218553
APL	Bacteria	Proteobacteria	Deltaproteobacteria	Myxococcales	Polyangiaceae	Sorangium	0.0218553
APL	Bacteria	Firmicutes	Clostridia	Clostridiales	Clostridiaceae	Alkaliphilus	0.0212647
APL	Bacteria	Proteobacteria	Alphaproteobacteria	Rhodobacterales	-	-	0.0212647
APL	Bacteria	Spirochaetes	Spirochaetes (class)	Spirochaetales	Leptospiraceae	Leptospira	0.0212647
APL	Bacteria	Actinobacteria	Actinobacteria (class)	Actinomycetales	Frankiaceae	Frankia	0.020674
APL	Bacteria	Bacteroidetes	unclassified (derived from Bacteroidetes)	unclassified (derived from Bacteroidetes)	unclassified (derived from Bacteroidetes)	unclassified (derived from Bacteroidetes)	0.020674
APL	Bacteria	Chloroflexi	Chloroflexi (class)	Chloroflexales	Chloroflexaceae	Roseiflexus	0.020674
APL	Bacteria	Firmicutes	Clostridia	Clostridiales	Ruminococcaceae	Faecalibacterium	0.020674
APL	Bacteria	Proteobacteria	Gammaproteobacteria	Xanthomonadales	Xanthomonadaceae	Pseudoxanthomonas	0.020674
APL	Bacteria	Actinobacteria	Actinobacteria (class)	Bifidobacteriales	Bifidobacteriaceae	Bifidobacterium	0.0200833
APL	Bacteria	Bacteroidetes	Cytophagia	Cytophagales	Cytophagaceae	Microscilla	0.0200833
APL	Bacteria	Bacteroidetes	Flavobacteria	Flavobacteriales	Flavobacteriaceae	unclassified (derived from Flavobacteriaceae)	0.0200833
APL	Bacteria	Firmicutes	Bacilli	Bacillales	Bacillaceae	-	0.0200833
APL	Bacteria	Firmicutes	Clostridia	Clostridiales	unclassified (derived from Clostridiales)	unclassified (derived from Clostridiales)	0.0200833
APL	Bacteria	Proteobacteria	Alphaproteobacteria	Rhizobiales	Rhizobiaceae	Rhizobium	0.0200833
APL	Bacteria	Proteobacteria	Alphaproteobacteria	Rhizobiales	Rhizobiaceae	Sinorhizobium	0.0200833
APL	Bacteria	Proteobacteria	Betaproteobacteria	Methylophilales	Methylophilaceae	Methylobacillus	0.0200833
APL	Bacteria	Proteobacteria	Betaproteobacteria	Hydrogenophilales	Hydrogenophilaceae	Thiobacillus	0.0194926
APL	Bacteria	Bacteroidetes	Flavobacteria	Flavobacteriales	Flavobacteriaceae	Maribacter	0.0189019
APL	Bacteria	Bacteroidetes	Flavobacteria	Flavobacteriales	Flavobacteriaceae	Psychroflexus	0.0189019
APL	Bacteria	Bacteroidetes	Flavobacteria	unclassified (derived from Flavobacteria)	unclassified (derived from Flavobacteria)	unclassified (derived from Flavobacteria)	0.0189019
APL	Bacteria	Firmicutes	Bacilli	Lactobacillales	Enterococcaceae	Enterococcus	0.0189019
APL	Bacteria	Firmicutes	Clostridia	Clostridiales	Lachnospiraceae	Roseburia	0.0189019
APL	Bacteria	Firmicutes	Erysipelotrichi	Erysipelotrichales	Erysipelotrichaceae	-	0.0189019
APL	Bacteria	Proteobacteria	Alphaproteobacteria	Rhizobiales	Rhizobiaceae	-	0.0189019
APL	Bacteria	Proteobacteria	Betaproteobacteria	Burkholderiales	unclassified (derived from Burkholderiales)	Thiomonas	0.0189019
APL	Bacteria	Proteobacteria	Deltaproteobacteria	Desulfovibrionales	Desulfomicrobiaceae	Desulfomicrobium	0.0189019
APL	Bacteria	Proteobacteria	Deltaproteobacteria	Myxococcales	-	-	0.0189019
APL	Bacteria	Proteobacteria	Alphaproteobacteria	Caulobacterales	Caulobacteraceae	Phenylobacterium	0.0183112
APL	Bacteria	Proteobacteria	Alphaproteobacteria	Rhizobiales	Rhizobiaceae	Agrobacterium	0.0183112
APL	Bacteria	Proteobacteria	Alphaproteobacteria	Rhodospirillales	Rhodospirillaceae	Azospirillum	0.0183112
APL	Bacteria	Proteobacteria	Alphaproteobacteria	unclassified (derived from Alphaproteobacteria)	unclassified (derived from Alphaproteobacteria)	unclassified (derived from Alphaproteobacteria)	0.0183112
APL	Bacteria	Proteobacteria	Betaproteobacteria	Burkholderiales	Oxalobacteraceae	Oxalobacter	0.0183112
APL	Bacteria	Chlamydiae	Chlamydiae (class)	Chlamydiales	Parachlamydiaceae	Candidatus Protochlamydia	0.0177205
APL	Bacteria	Elusimicrobia	Elusimicrobia (class)	Elusimicrobiales	Elusimicrobiaceae	Elusimicrobium	0.0177205
APL	Bacteria	Fusobacteria	Fusobacteria (class)	Fusobacteriales	Fusobacteriaceae	Fusobacterium	0.0177205
APL	Bacteria	Proteobacteria	Betaproteobacteria	Burkholderiales	Burkholderiaceae	Limnobacter	0.0177205
APL	Bacteria	Proteobacteria	Betaproteobacteria	Neisseriales	Neisseriaceae	Neisseria	0.0177205
APL	Bacteria	Proteobacteria	Gammaproteobacteria	Pseudomonadales	Moraxellaceae	Psychrobacter	0.0177205
APL	Bacteria	Bacteroidetes	Flavobacteria	Flavobacteriales	Flavobacteriaceae	Zunongwangia	0.0171299
APL	Bacteria	Firmicutes	Clostridia	Thermoanaerobacterales	Thermoanaerobacterales Family III. Incertae Sedis	Caldicellulosiruptor	0.0171299
APL	Bacteria	Proteobacteria	Alphaproteobacteria	Sphingomonadales	Erythrobacteraceae	Erythrobacter	0.0171299
APL	Bacteria	Proteobacteria	Betaproteobacteria	Neisseriales	Neisseriaceae	Lutiella	0.0171299
APL	Bacteria	Firmicutes	Clostridia	Clostridiales	Ruminococcaceae	Acetivibrio	0.0165392
APL	Bacteria	Firmicutes	Erysipelotrichi	Erysipelotrichales	Erysipelotrichaceae	unclassified (derived from Erysipelotrichaceae)	0.0165392
APL	Bacteria	Proteobacteria	Alphaproteobacteria	Rhodospirillales	Rhodospirillaceae	Rhodospirillum	0.0165392
APL	Bacteria	Proteobacteria	Deltaproteobacteria	Desulfuromonadales	Desulfuromonadaceae	Desulfuromonas	0.0165392
APL	Bacteria	Actinobacteria	Actinobacteria (class)	Actinomycetales	Corynebacteriaceae	Corynebacterium	0.0159485
APL	Bacteria	Actinobacteria	Actinobacteria (class)	Actinomycetales	Microbacteriaceae	Clavibacter	0.0159485
APL	Bacteria	Bacteroidetes	Cytophagia	Cytophagales	Cytophagaceae	Cytophaga	0.0159485
APL	Bacteria	Planctomycetes	Planctomycetacia	Planctomycetales	Planctomycetaceae	Pirellula	0.0159485
APL	Bacteria	Proteobacteria	Betaproteobacteria	Nitrosomonadales	Nitrosomonadaceae	Nitrosospira	0.0159485
APL	Bacteria	Proteobacteria	Deltaproteobacteria	Desulfobacterales	Desulfobulbaceae	Desulfobulbus	0.0159485
APL	Bacteria	Spirochaetes	Spirochaetes (class)	Spirochaetales	Spirochaetaceae	Spirochaeta	0.0159485
APL	Bacteria	Synergistetes	Synergistia	Synergistales	Synergistaceae	Anaerobaculum	0.0159485
APL	Bacteria	Verrucomicrobia	Verrucomicrobiae	Verrucomicrobiales	unclassified (derived from Verrucomicrobiales)	unclassified (derived from Verrucomicrobiales)	0.0159485
APL	Bacteria	Bacteroidetes	Cytophagia	Cytophagales	Flammeovirgaceae	Marivirga	0.0153578
APL	Bacteria	Bacteroidetes	Flavobacteria	Flavobacteriales	Flavobacteriaceae	Gramella	0.0153578
APL	Bacteria	Chlamydiae	Chlamydiae (class)	Chlamydiales	Waddliaceae	Waddlia	0.0153578
APL	Bacteria	Firmicutes	Clostridia	Clostridiales	Lachnospiraceae	unclassified (derived from Lachnospiraceae)	0.0153578
APL	Bacteria	Firmicutes	Negativicutes	Selenomonadales	Veillonellaceae	Selenomonas	0.0153578
APL	Bacteria	Proteobacteria	Deltaproteobacteria	Desulfobacterales	Desulfobacteraceae	Desulfococcus	0.0153578
APL	Bacteria	Spirochaetes	Spirochaetes (class)	Spirochaetales	Spirochaetaceae	Treponema	0.0153578
APL	Bacteria	Cyanobacteria	unclassified (derived from Cyanobacteria)	Chroococcales	unclassified (derived from Chroococcales)	Cyanothece	0.0147671
APL	Bacteria	Firmicutes	Erysipelotrichi	Erysipelotrichales	Erysipelotrichaceae	Erysipelothrix	0.0147671
APL	Bacteria	Planctomycetes	Planctomycetacia	Planctomycetales	Planctomycetaceae	Isosphaera	0.0147671
APL	Bacteria	Proteobacteria	Deltaproteobacteria	Myxococcales	Cystobacteraceae	Stigmatella	0.0147671
APL	Bacteria	Actinobacteria	Actinobacteria (class)	Actinomycetales	Nocardioidaceae	Nocardioides	0.0141764
APL	Bacteria	Chloroflexi	Chloroflexi (class)	Herpetosiphonales	Herpetosiphonaceae	Herpetosiphon	0.0141764
APL	Bacteria	Firmicutes	Clostridia	Clostridiales	Peptococcaceae	Desulfitobacterium	0.0141764
APL	Bacteria	Proteobacteria	Gammaproteobacteria	Chromatiales	Ectothiorhodospiraceae	Thioalkalivibrio	0.0141764
APL	Bacteria	Actinobacteria	Actinobacteria (class)	Actinomycetales	Propionibacteriaceae	Propionibacterium	0.0135858
APL	Bacteria	Actinobacteria	Actinobacteria (class)	Coriobacteriales	Coriobacteriaceae	Eggerthella	0.0135858
APL	Bacteria	Firmicutes	Clostridia	Clostridiales	Lachnospiraceae	Cellulosilyticum	0.0135858
APL	Bacteria	Firmicutes	Clostridia	Clostridiales	unclassified (derived from Clostridiales)	Blautia	0.0135858
APL	Bacteria	Proteobacteria	Alphaproteobacteria	Rhodospirillales	-	-	0.0135858
APL	Bacteria	Proteobacteria	Betaproteobacteria	Neisseriales	Neisseriaceae	Laribacter	0.0135858
APL	Bacteria	Proteobacteria	Deltaproteobacteria	Desulfarculales	Desulfarculaceae	Desulfarculus	0.0135858
APL	Bacteria	Synergistetes	Synergistia	Synergistales	Synergistaceae	Dethiosulfovibrio	0.0135858
APL	Bacteria	Synergistetes	Synergistia	Synergistales	Synergistaceae	Thermanaerovibrio	0.0135858
APL	Bacteria	Actinobacteria	Actinobacteria (class)	Coriobacteriales	Coriobacteriaceae	Atopobium	0.0129951
APL	Bacteria	Bacteroidetes	Flavobacteria	Flavobacteriales	Flavobacteriaceae	Kordia	0.0129951
APL	Bacteria	Firmicutes	Bacilli	Bacillales	Staphylococcaceae	Staphylococcus	0.0129951
APL	Bacteria	Proteobacteria	Deltaproteobacteria	Myxococcales	Myxococcaceae	Myxococcus	0.0129951
APL	Bacteria	Proteobacteria	Gammaproteobacteria	Chromatiales	Chromatiaceae	Allochromatium	0.0129951
APL	Bacteria	Proteobacteria	Gammaproteobacteria	Methylococcales	Methylococcaceae	Methylococcus	0.0129951
APL	Bacteria	Synergistetes	-	-	-	-	0.0129951
APL	Bacteria	Verrucomicrobia	Opitutae	unclassified (derived from Opitutae)	Opitutaceae	-	0.0129951
APL	Bacteria	Actinobacteria	Actinobacteria (class)	Coriobacteriales	Coriobacteriaceae	Olsenella	0.0124044
APL	Bacteria	Bacteroidetes	Flavobacteria	Flavobacteriales	Flavobacteriaceae	Leeuwenhoekiella	0.0124044
APL	Bacteria	Bacteroidetes	Flavobacteria	Flavobacteriales	Flavobacteriaceae	Weeksella	0.0124044
APL	Bacteria	Firmicutes	Clostridia	Clostridiales	Ruminococcaceae	-	0.0124044
APL	Bacteria	Nitrospirae	Nitrospira (class)	Nitrospirales	Nitrospiraceae	Leptospirillum	0.0124044
APL	Bacteria	Proteobacteria	Alphaproteobacteria	Rhodospirillales	Rhodospirillaceae	-	0.0124044
APL	Bacteria	Proteobacteria	Betaproteobacteria	Methylophilales	-	-	0.0124044
APL	Bacteria	Proteobacteria	Deltaproteobacteria	Myxococcales	Haliangiaceae	Haliangium	0.0124044
APL	Bacteria	Proteobacteria	Gammaproteobacteria	Legionellales	Coxiellaceae	Coxiella	0.0124044
APL	Bacteria	Actinobacteria	Actinobacteria (class)	Actinomycetales	Kineosporiaceae	Kineococcus	0.0118137
APL	Bacteria	Chlorobi	Chlorobia	Chlorobiales	Chlorobiaceae	Pelodictyon	0.0118137
APL	Bacteria	Firmicutes	Bacilli	Bacillales	Listeriaceae	Listeria	0.0118137
APL	Bacteria	Firmicutes	Clostridia	Clostridiales	Clostridiales Family XVIII. Incertae Sedis	Symbiobacterium	0.0118137
APL	Bacteria	Planctomycetes	Planctomycetacia	Planctomycetales	Planctomycetaceae	Rhodopirellula	0.0118137
APL	Bacteria	Proteobacteria	Alphaproteobacteria	Rhodobacterales	Rhodobacteraceae	Roseobacter	0.0118137
APL	Bacteria	Proteobacteria	Betaproteobacteria	Burkholderiales	unclassified (derived from Burkholderiales)	unclassified (derived from Burkholderiales)	0.0118137
APL	Bacteria	Proteobacteria	unclassified (derived from Proteobacteria)	unclassified (derived from Proteobacteria)	unclassified (derived from Proteobacteria)	Magnetococcus	0.0118137
APL	Bacteria	Acidobacteria	Acidobacteria (class)	Acidobacteriales	Acidobacteriaceae	Terriglobus	0.011223
APL	Bacteria	Actinobacteria	Actinobacteria (class)	Actinomycetales	Microbacteriaceae	Leifsonia	0.011223
APL	Bacteria	Actinobacteria	Actinobacteria (class)	Coriobacteriales	Coriobacteriaceae	Gordonibacter	0.011223
APL	Bacteria	Bacteroidetes	Flavobacteria	Flavobacteriales	Flavobacteriaceae	Cellulophaga	0.011223
APL	Bacteria	Chlamydiae	Chlamydiae (class)	Chlamydiales	Parachlamydiaceae	-	0.011223
APL	Bacteria	Firmicutes	Clostridia	Clostridiales	Lachnospiraceae	-	0.011223
APL	Bacteria	Firmicutes	Clostridia	Clostridiales	Lachnospiraceae	Coprococcus	0.011223
APL	Bacteria	Firmicutes	Erysipelotrichi	Erysipelotrichales	Erysipelotrichaceae	Holdemania	0.011223
APL	Bacteria	Proteobacteria	Alphaproteobacteria	Rhizobiales	Xanthobacteraceae	Starkeya	0.011223
APL	Bacteria	Proteobacteria	Alphaproteobacteria	Sphingomonadales	Sphingomonadaceae	Sphingopyxis	0.011223
APL	Bacteria	Proteobacteria	Gammaproteobacteria	Alteromonadales	Psychromonadaceae	Psychromonas	0.011223
APL	Bacteria	Proteobacteria	Gammaproteobacteria	Enterobacteriales	Enterobacteriaceae	Salmonella	0.011223
APL	Bacteria	Verrucomicrobia	Verrucomicrobiae	Verrucomicrobiales	Verrucomicrobiaceae	Akkermansia	0.011223
APL	Bacteria	Actinobacteria	Actinobacteria (class)	Actinomycetales	Micromonosporaceae	Micromonospora	0.0106323
APL	Bacteria	Actinobacteria	Actinobacteria (class)	Coriobacteriales	Coriobacteriaceae	Collinsella	0.0106323
APL	Bacteria	Chloroflexi	Chloroflexi (class)	Chloroflexales	Oscillochloridaceae	Oscillochloris	0.0106323
APL	Bacteria	Firmicutes	Bacilli	Bacillales	Bacillaceae	Geobacillus	0.0106323
APL	Bacteria	Firmicutes	Clostridia	Clostridiales	Ruminococcaceae	unclassified (derived from Ruminococcaceae)	0.0106323
APL	Bacteria	Firmicutes	Erysipelotrichi	Erysipelotrichales	Erysipelotrichaceae	Solobacterium	0.0106323
APL	Bacteria	Planctomycetes	Planctomycetacia	Planctomycetales	Planctomycetaceae	Blastopirellula	0.0106323
APL	Bacteria	Proteobacteria	Betaproteobacteria	Neisseriales	Neisseriaceae	Chromobacterium	0.0106323
APL	Bacteria	Proteobacteria	Epsilonproteobacteria	unclassified (derived from Epsilonproteobacteria)	unclassified (derived from Epsilonproteobacteria)	Sulfurovum	0.0106323
APL	Bacteria	Proteobacteria	Gammaproteobacteria	Enterobacteriales	Enterobacteriaceae	Rahnella	0.0106323
APL	Bacteria	unclassified (derived from Bacteria)	unclassified (derived from Bacteria)	unclassified (derived from Bacteria)	unclassified (derived from Bacteria)	Thermobaculum	0.0106323
APL	Bacteria	Bacteroidetes	Sphingobacteria	Sphingobacteriales	Rhodothermaceae	Rhodothermus	0.0100416
APL	Bacteria	Chlorobi	Chlorobia	Chlorobiales	Chlorobiaceae	Chloroherpeton	0.0100416
APL	Bacteria	Chloroflexi	Chloroflexi (class)	Chloroflexales	Chloroflexaceae	Chloroflexus	0.0100416
APL	Bacteria	Fibrobacteres	Fibrobacteres (class)	Fibrobacterales	Fibrobacteraceae	Fibrobacter	0.0100416
APL	Bacteria	Firmicutes	Clostridia	Clostridiales	Syntrophomonadaceae	Syntrophomonas	0.0100416
APL	Bacteria	Firmicutes	Negativicutes	Selenomonadales	Acidaminococcaceae	Acidaminococcus	0.0100416
APL	Bacteria	Proteobacteria	Alphaproteobacteria	Rhizobiales	Phyllobacteriaceae	Chelativorans	0.0100416
APL	Bacteria	Proteobacteria	Alphaproteobacteria	Sphingomonadales	Sphingomonadaceae	Sphingobium	0.0100416
APL	Bacteria	Proteobacteria	Deltaproteobacteria	Desulfobacterales	Desulfobulbaceae	Desulfurivibrio	0.0100416
APL	Bacteria	Proteobacteria	Gammaproteobacteria	Oceanospirillales	Hahellaceae	Hahella	0.0100416
APL	Bacteria	Proteobacteria	Gammaproteobacteria	Thiotrichales	Thiotrichaceae	Beggiatoa	0.0100416
APL	Bacteria	Proteobacteria	Gammaproteobacteria	Xanthomonadales	Xanthomonadaceae	Xylella	0.0100416
APL	Bacteria	Synergistetes	Synergistia	Synergistales	Synergistaceae	Pyramidobacter	0.0100416
APL	Bacteria	Actinobacteria	Actinobacteria (class)	Actinomycetales	Micromonosporaceae	-	0.00945096
APL	Bacteria	Actinobacteria	Actinobacteria (class)	Actinomycetales	Nocardiaceae	Rhodococcus	0.00945096
APL	Bacteria	Deinococcus-Thermus	Deinococci	Deinococcales	Deinococcaceae	Deinococcus	0.00945096
APL	Bacteria	Elusimicrobia	unclassified (derived from Elusimicrobia)	unclassified (derived from Elusimicrobia)	unclassified (derived from Elusimicrobia)	unclassified (derived from Elusimicrobia)	0.00945096
APL	Bacteria	Firmicutes	Clostridia	Clostridiales	Lachnospiraceae	Oribacterium	0.00945096
APL	Bacteria	Firmicutes	Negativicutes	Selenomonadales	Veillonellaceae	Thermosinus	0.00945096
APL	Bacteria	Lentisphaerae	unclassified (derived from Lentisphaerae)	Lentisphaerales	Lentisphaeraceae	Lentisphaera	0.00945096
APL	Bacteria	Proteobacteria	Alphaproteobacteria	Rhizobiales	Phyllobacteriaceae	Parvibaculum	0.00945096
APL	Bacteria	Proteobacteria	Alphaproteobacteria	Rhodospirillales	Acetobacteraceae	Gluconacetobacter	0.00945096
APL	Bacteria	Proteobacteria	Gammaproteobacteria	Acidithiobacillales	Acidithiobacillaceae	Acidithiobacillus	0.00945096
APL	Bacteria	Proteobacteria	Gammaproteobacteria	Enterobacteriales	Enterobacteriaceae	Yersinia	0.00945096
APL	Bacteria	Actinobacteria	Actinobacteria (class)	Actinomycetales	Pseudonocardiaceae	Thermobispora	0.00886027
APL	Bacteria	Chloroflexi	Thermomicrobia (class)	Sphaerobacterales	Sphaerobacteraceae	Sphaerobacter	0.00886027
APL	Bacteria	Chloroflexi	Thermomicrobia (class)	Thermomicrobiales	Thermomicrobiaceae	Thermomicrobium	0.00886027
APL	Bacteria	Firmicutes	Clostridia	Clostridiales	Clostridiales Family XI. Incertae Sedis	Peptoniphilus	0.00886027
APL	Bacteria	Firmicutes	Clostridia	Clostridiales	Lachnospiraceae	Dorea	0.00886027
APL	Bacteria	Firmicutes	Clostridia	Clostridiales	Peptococcaceae	Pelotomaculum	0.00886027
APL	Bacteria	Proteobacteria	Deltaproteobacteria	Desulfobacterales	Desulfobacteraceae	-	0.00886027
APL	Bacteria	Proteobacteria	Gammaproteobacteria	Alteromonadales	-	-	0.00886027
APL	Bacteria	Actinobacteria	Actinobacteria (class)	Actinomycetales	Microbacteriaceae	-	0.00826959
APL	Bacteria	Cyanobacteria	unclassified (derived from Cyanobacteria)	Nostocales	Nostocaceae	Nostoc	0.00826959
APL	Bacteria	Deinococcus-Thermus	Deinococci	Thermales	Thermaceae	Thermus	0.00826959
APL	Bacteria	Firmicutes	Bacilli	Bacillales	Paenibacillaceae	Brevibacillus	0.00826959
APL	Bacteria	Firmicutes	Clostridia	Clostridiales	Peptococcaceae	Thermincola	0.00826959
APL	Bacteria	Firmicutes	Clostridia	Clostridiales	Syntrophomonadaceae	Syntrophothermus	0.00826959
[truncated: 1,808 more rows]

## Sheet: ViralDNA
Metagenome	domain	NCBI classification	Order	Family	# taxon_name					relative_abundance_%
UPL	Viruses	dsDNA viruses, no RNA stage	Phycodnaviridae	Chlorovirus	Paramecium bursaria Chlorella virus 1					1.93982
UPL	Viruses	dsDNA viruses, no RNA stage	Mimiviridae	unclassified Mimiviridae	Mimivirus terra2					1.4383
UPL	Viruses	dsDNA viruses, no RNA stage	Mimiviridae	unclassified Mimiviridae	Megavirus terra1					1.35787
UPL	Viruses	dsDNA viruses, no RNA stage	Caudovirales	Siphoviridae	unclassified Siphoviridae	Synechococcus phage S-CBS3				1.2869
UPL	Viruses	dsDNA viruses, no RNA stage	Caudovirales	Podoviridae	unclassified Podoviridae	Pelagibacter phage HTVC010P				1.19228
UPL	Viruses	dsDNA viruses, no RNA stage	Caudovirales	Myoviridae	Tevenvirinae	T4likevirus	unclassified T4-like viruses	Prochlorococcus phage P-SSM2		1.1355
UPL	Viruses	dsDNA viruses, no RNA stage	Mimiviridae	unclassified Mimiviridae	Megavirus lba					1.06927
UPL	Viruses	dsDNA viruses, no RNA stage	Caudovirales	Myoviridae	unclassified Myoviridae	Synechococcus phage S-SM2				1.01722
UPL	Viruses	dsDNA viruses, no RNA stage	Caudovirales	Podoviridae	unclassified Podoviridae	Xylella phage Xfas53				1.00776
UPL	Viruses	dsDNA viruses, no RNA stage	Caudovirales	Siphoviridae	unclassified Siphoviridae	Caulobacter phage CcrColossus				0.97464
UPL	Viruses	dsDNA viruses, no RNA stage	Caudovirales	Myoviridae	unclassified Myoviridae	Ralstonia phage RSL1				0.932059
UPL	Viruses	dsDNA viruses, no RNA stage	Caudovirales	Podoviridae	unclassified Podoviridae	Thalassomonas phage BA3				0.917865
UPL	Viruses	dsDNA viruses, no RNA stage	Caudovirales	Podoviridae	unclassified Podoviridae	Myxococcus phage Mx8				0.870553
UPL	Viruses	dsDNA viruses, no RNA stage	Caudovirales	Podoviridae	Bppunalikevirus	Burkholderia phage BcepC6B				0.86109
UPL	Viruses	dsDNA viruses, no RNA stage	Caudovirales	Myoviridae	unclassified Myoviridae	Bacillus phage 0305phi8-36				0.832702
UPL	Viruses	dsDNA viruses, no RNA stage	Caudovirales	Podoviridae	unclassified Podoviridae	Puniceispirillum phage HMO-2011				0.827971
UPL	Viruses	dsDNA viruses, no RNA stage	unclassified dsDNA phages	Pseudomonas phage vB_PaeP_Tr60_Ab31						0.775927
UPL	Viruses	dsDNA viruses, no RNA stage	Caudovirales	Myoviridae	unclassified Myoviridae	Vibrio phage vB_VpaS_MAR10				0.742808
UPL	Viruses	dsDNA viruses, no RNA stage	Caudovirales	Myoviridae	unclassified Myoviridae	Pelagibacter phage HTVC008M				0.723883
UPL	Viruses	dsDNA viruses, no RNA stage	Caudovirales	Siphoviridae	unclassified Siphoviridae	Synechococcus phage S-SKS1				0.686033
UPL	Viruses	dsDNA viruses, no RNA stage	Caudovirales	Podoviridae	unclassified Podoviridae	Vibrio phage VvAW1				0.676571
UPL	Viruses	dsDNA viruses, no RNA stage	unclassified dsDNA viruses	Pithovirus sibericum						0.662377
UPL	Viruses	dsDNA viruses, no RNA stage	unclassified dsDNA viruses	Cafeteria roenbergensis virus BV-PW1						0.643452
UPL	Viruses	dsDNA viruses, no RNA stage	Caudovirales	Myoviridae	unclassified Myoviridae	Pseudomonas phage PaBG				0.633989
UPL	Viruses	dsDNA viruses, no RNA stage	Caudovirales	Podoviridae	unclassified Podoviridae	Xanthomonas citri phage CP2				0.619796
UPL	Viruses	dsDNA viruses, no RNA stage	Caudovirales	Siphoviridae	Lambdalikevirus	unclassified Lambda-like viruses	Enterobacteria phage mEp235			0.615064
UPL	Viruses	dsDNA viruses, no RNA stage	Caudovirales	unclassified Caudovirales	Pseudomonas phage PPpW-3					0.610333
UPL	Viruses	dsDNA viruses, no RNA stage	Caudovirales	Myoviridae	unclassified Myoviridae	Aeromonas phage vB_AsaM-56				0.586677
UPL	Viruses	dsDNA viruses, no RNA stage	Caudovirales	unclassified Caudovirales	Celeribacter phage P12053L					0.581945
UPL	Viruses	dsDNA viruses, no RNA stage	unclassified dsDNA viruses	Pandoravirus salinus						0.56302
UPL	Viruses	dsDNA viruses, no RNA stage	Caudovirales	Myoviridae	unclassified Myoviridae	Bdellovibrio phage phi1422				0.553558
UPL	Viruses	dsDNA viruses, no RNA stage	Caudovirales	Podoviridae	Bppunalikevirus	unclassified Bpp-1-like viruses	Bordetella phage BIP-1			0.544095
UPL	Viruses	dsDNA viruses, no RNA stage	Caudovirales	Siphoviridae	unclassified Siphoviridae	Mycobacterium phage Jabbawokkie				0.515708
UPL	Viruses	dsDNA viruses, no RNA stage	Caudovirales	Siphoviridae	unclassified Siphoviridae	Rhizobium phage 16-3				0.510977
UPL	Viruses	dsDNA viruses, no RNA stage	Caudovirales	Siphoviridae	unclassified Siphoviridae	Mycobacterium phage Wanda				0.506245
UPL	Viruses	dsDNA viruses, no RNA stage	Caudovirales	Podoviridae	unassigned Podoviridae	Pseudomonas phage F116				0.496783
UPL	Viruses	dsDNA viruses, no RNA stage	unclassified dsDNA viruses	Pandoravirus dulcis						0.496783
UPL	Viruses	dsDNA viruses, no RNA stage	Caudovirales	Myoviridae	Spounavirinae	unassigned Spounavirinae	Enterococcus phage phiEF24C			0.492051
UPL	Viruses	dsDNA viruses, no RNA stage	Mimiviridae	Mimivirus	Acanthamoeba polyphaga mimivirus					0.492051
UPL	Viruses	dsDNA viruses, no RNA stage	Caudovirales	Podoviridae	unclassified Podoviridae	Pseudomonas phage AF				0.482589
UPL	Viruses	dsDNA viruses, no RNA stage	Caudovirales	Siphoviridae	unclassified Siphoviridae	Roseobacter phage RDJL Phi 1				0.473126
UPL	Viruses	dsDNA viruses, no RNA stage	Caudovirales	unclassified Caudovirales	Tetrasphaera phage TJE1					0.473126
UPL	Viruses	dsDNA viruses, no RNA stage	Caudovirales	Myoviridae	unclassified Myoviridae	Clostridium phage c-st				0.44947
UPL	Viruses	dsDNA viruses, no RNA stage	Caudovirales	Myoviridae	unclassified Myoviridae	Pseudomonas phage Lu11				0.430545
UPL	Viruses	dsDNA viruses, no RNA stage	Caudovirales	Myoviridae	Tevenvirinae	T4likevirus	Aeromonas phage 65			0.430545
UPL	Viruses	dsDNA viruses, no RNA stage	Caudovirales	Podoviridae	unclassified Podoviridae	Cellulophaga phage phi38:1				0.425814
UPL	Viruses	dsDNA viruses, no RNA stage	Caudovirales	Siphoviridae	unclassified Siphoviridae	Mycobacterium phage Quink				0.421083
UPL	Viruses	dsDNA viruses, no RNA stage	Caudovirales	Siphoviridae	unclassified Siphoviridae	Cellulophaga phage phi46:1				0.416351
UPL	Viruses	dsDNA viruses, no RNA stage	unclassified dsDNA viruses	Tetraselmis viridis virus SI1						0.41162
UPL	Viruses	dsDNA viruses, no RNA stage	Phycodnaviridae	Chlorovirus	unclassified Chlorovirus	Paramecium bursaria Chlorella virus AR158				0.406889
UPL	Viruses	dsDNA viruses, no RNA stage	Ascoviridae	Ascovirus	Diadromus pulchellus ascovirus 4a					0.406889
UPL	Viruses	dsDNA viruses, no RNA stage	Caudovirales	Podoviridae	unclassified Podoviridae	Vibrio phage VP2				0.402157
UPL	Viruses	dsDNA viruses, no RNA stage	Caudovirales	Myoviridae	unclassified Myoviridae	Mycobacterium phage Myrna				0.392695
UPL	Viruses	dsDNA viruses, no RNA stage	Caudovirales	Myoviridae	unclassified Myoviridae	Enterobacteria phage vB_KleM-RaK2				0.392695
UPL	Viruses	dsDNA viruses, no RNA stage	Caudovirales	Siphoviridae	unclassified Siphoviridae	Clavibacter phage CN1A				0.392695
UPL	Viruses	dsDNA viruses, no RNA stage	Caudovirales	Podoviridae	Autographivirinae	unclassified Autographivirinae	Citrobacter phage CR44b			0.383232
UPL	Viruses	ssDNA viruses	Parvoviridae	Parvovirinae	unclassified Parvovirinae	Parvovirus NIH-CQV				0.383232
UPL	Viruses	dsDNA viruses, no RNA stage	Caudovirales	Siphoviridae	Spbetalikevirus	Bacillus phage SPbeta				0.378501
UPL	Viruses	dsDNA viruses, no RNA stage	Caudovirales	Siphoviridae	unclassified Siphoviridae	Burkholderia phage BcepGomr				0.37377
UPL	Viruses	dsDNA viruses, no RNA stage	Mimiviridae	unclassified Mimiviridae	Moumouvirus	Acanthamoeba polyphaga moumouvirus				0.37377
UPL	Viruses	unclassified phages	Streptococcus pyogenes phage 315.1							0.359576
UPL	Viruses	dsDNA viruses, no RNA stage	Caudovirales	Myoviridae	unclassified Myoviridae	Prochlorococcus phage P-RSM4				0.350114
UPL	Viruses	dsDNA viruses, no RNA stage	Caudovirales	Siphoviridae	unclassified Siphoviridae	Enterobacteria phage ES18				0.340651
UPL	Viruses	dsDNA viruses, no RNA stage	Caudovirales	Podoviridae	unclassified Podoviridae	Planktothrix phage PaV-LD				0.331188
UPL	Viruses	dsDNA viruses, no RNA stage	Caudovirales	Myoviridae	Mulikevirus	unclassified Mu-like viruses	Haemophilus phage SuMu			0.326457
UPL	Viruses	dsDNA viruses, no RNA stage	Caudovirales	Siphoviridae	unclassified Siphoviridae	Vibrio phage SIO-2				0.326457
UPL	Viruses	dsDNA viruses, no RNA stage	Caudovirales	Myoviridae	unclassified Myoviridae	Rhodothermus phage RM378				0.321726
UPL	Viruses	dsDNA viruses, no RNA stage	Phycodnaviridae	Prasinovirus	unclassified Prasinovirus	Bathycoccus sp. RCC1105 virus BpV	Bathycoccus sp. RCC1105 virus BpV1			0.321726
UPL	Viruses	dsDNA viruses, no RNA stage	Caudovirales	Myoviridae	unclassified Myoviridae	Escherichia phage phAPEC8				0.321726
UPL	Viruses	dsDNA viruses, no RNA stage	Caudovirales	Siphoviridae	unclassified Siphoviridae	Thermoanaerobacterium phage THSA-485A				0.321726
UPL	Viruses	dsDNA viruses, no RNA stage	Caudovirales	Siphoviridae	unclassified Siphoviridae	Salmonella phage SSU5				0.316995
UPL	Viruses	dsDNA viruses, no RNA stage	Caudovirales	Siphoviridae	unclassified Siphoviridae	Salmonella phage Vi II-E1				0.316995
UPL	Viruses	dsDNA viruses, no RNA stage	Caudovirales	Podoviridae	unclassified Podoviridae	Alteromonas phage vB_AmaP_AD45-P	Alteromonas phage vB_AmaP_AD45-P1			0.312263
UPL	Viruses	dsDNA viruses, no RNA stage	Caudovirales	Myoviridae	unclassified Myoviridae	Cronobacter phage vB_CsaM_GAP32				0.312263
UPL	Viruses	dsDNA viruses, no RNA stage	Caudovirales	Podoviridae	unclassified Podoviridae	Brucella phage Pr				0.307532
UPL	Viruses	dsDNA viruses, no RNA stage	Caudovirales	Siphoviridae	unclassified Siphoviridae	Clostridium phage phiCTP1				0.307532
UPL	Viruses	dsDNA viruses, no RNA stage	Caudovirales	Myoviridae	unclassified Myoviridae	Yersinia phage phiR1-37				0.302801
UPL	Viruses	dsDNA viruses, no RNA stage	Caudovirales	Siphoviridae	unclassified Siphoviridae	Mycobacterium phage Dylan				0.302801
UPL	Viruses	dsDNA viruses, no RNA stage	Caudovirales	Myoviridae	unclassified Myoviridae	Cronobacter phage vB_CsaM_GAP31				0.29807
UPL	Viruses	dsDNA viruses, no RNA stage	Caudovirales	Myoviridae	unclassified Myoviridae	Lactobacillus phage phiAQ113				0.293338
UPL	Viruses	dsDNA viruses, no RNA stage	Caudovirales	Siphoviridae	unclassified Siphoviridae	Geobacillus phage GBK2				0.293338
UPL	Viruses	dsDNA viruses, no RNA stage	Caudovirales	Podoviridae	Epsilon15likevirus	Salmonella phage epsilon15				0.288607
UPL	Viruses	dsDNA viruses, no RNA stage	Caudovirales	Siphoviridae	unclassified Siphoviridae	Mycobacterium phage Artemis2UCLA				0.288607
UPL	Viruses	dsDNA viruses, no RNA stage	Caudovirales	Siphoviridae	unclassified Siphoviridae	Pseudomonas phage vB_Pae-Kakheti25				0.288607
UPL	Viruses	dsDNA viruses, no RNA stage	Caudovirales	Siphoviridae	unclassified Siphoviridae	Mycobacterium phage Redno2				0.283876
UPL	Viruses	dsDNA viruses, no RNA stage	unclassified dsDNA phages	Vibrio phage henriette 12B8						0.283876
UPL	Viruses	dsDNA viruses, no RNA stage	Caudovirales	Siphoviridae	unclassified Siphoviridae	Synechococcus phage S-CBS2				0.279145
UPL	Viruses	dsDNA viruses, no RNA stage	Iridoviridae	Iridovirus	Invertebrate iridescent virus 6					0.279145
UPL	Viruses	dsDNA viruses, no RNA stage	unclassified dsDNA phages	Sulfitobacter phage pCB2047-A						0.274413
UPL	Viruses	dsDNA viruses, no RNA stage	Caudovirales	Siphoviridae	unclassified Siphoviridae	Cronobacter phage phiES15				0.269682
UPL	Viruses	dsDNA viruses, no RNA stage	Caudovirales	Siphoviridae	unclassified Siphoviridae	Synechococcus phage S-CBS4				0.269682
UPL	Viruses	dsDNA viruses, no RNA stage	Caudovirales	unclassified Caudovirales	Sinorhizobium phage PBC5					0.269682
UPL	Viruses	dsDNA viruses, no RNA stage	Mimiviridae	unclassified Mimiviridae	Megavirus chiliensis					0.269682
UPL	Viruses	dsDNA viruses, no RNA stage	Caudovirales	Siphoviridae	unclassified Siphoviridae	Croceibacter phage P2559Y				0.264951
UPL	Viruses	unclassified phages	Lactobacillus johnsonii prophage Lj771							0.264951
UPL	Viruses	dsDNA viruses, no RNA stage	Caudovirales	Siphoviridae	unclassified Siphoviridae	Thermus phage P74-26				0.26022
UPL	Viruses	dsDNA viruses, no RNA stage	Caudovirales	Myoviridae	Pbunalikevirus	Burkholderia phage BcepF1				0.26022
UPL	Viruses	dsDNA viruses, no RNA stage	Caudovirales	Siphoviridae	unclassified Siphoviridae	Paenibacillus phage PG1				0.26022
UPL	Viruses	dsDNA viruses, no RNA stage	Caudovirales	Podoviridae	Epsilon15likevirus	unclassified Epsilon15likevirus	Escherichia phage TL-2011b			0.26022
UPL	Viruses	dsDNA viruses, no RNA stage	Caudovirales	Siphoviridae	unclassified Siphoviridae	Acinetobacter phage Bphi-B1251				0.250757
UPL	Viruses	dsDNA viruses, no RNA stage	Phycodnaviridae	Prymnesiovirus	unclassified Prymnesiovirus	Phaeocystis globosa virus				0.250757
UPL	Viruses	dsDNA viruses, no RNA stage	unclassified dsDNA viruses	unclassified archaeal dsDNA viruses	Haloviruses	Halovirus HCTV-5				0.250757
UPL	Viruses	dsDNA viruses, no RNA stage	Phycodnaviridae	Chlorovirus	Paramecium bursaria Chlorella virus NY2A					0.241294
UPL	Viruses	dsDNA viruses, no RNA stage	Caudovirales	Myoviridae	Tevenvirinae	Schizot4likevirus	Vibrio phage KVP40			0.241294
UPL	Viruses	dsDNA viruses, no RNA stage	Caudovirales	Podoviridae	N4likevirus	unclassified N4likevirus	Vibrio phage VBP32			0.241294
UPL	Viruses	dsDNA viruses, no RNA stage	Phycodnaviridae	Coccolithovirus	Emiliania huxleyi virus 86					0.241294
UPL	Viruses	dsDNA viruses, no RNA stage	Caudovirales	unclassified Caudovirales	Xanthomonas phage Xp15					0.241294
UPL	Viruses	dsDNA viruses, no RNA stage	Caudovirales	Siphoviridae	unclassified Siphoviridae	Caulobacter phage CcrSwift				0.241294
UPL	Viruses	dsDNA viruses, no RNA stage	Caudovirales	Siphoviridae	unclassified Siphoviridae	Pseudomonas phage vB_PaeS_PMG1				0.236563
UPL	Viruses	dsDNA viruses, no RNA stage	Caudovirales	Siphoviridae	unclassified Siphoviridae	Streptomyces phage Sujidade				0.236563
UPL	Viruses	dsDNA viruses, no RNA stage	Caudovirales	Myoviridae	unclassified Myoviridae	Cyanophage P-RSM6				0.236563
UPL	Viruses	dsDNA viruses, no RNA stage	Caudovirales	Myoviridae	unclassified Myoviridae	Aggregatibacter phage S1249				0.231832
UPL	Viruses	dsDNA viruses, no RNA stage	Caudovirales	Podoviridae	unclassified Podoviridae	Burkholderia phage DC1				0.231832
UPL	Viruses	dsDNA viruses, no RNA stage	unclassified dsDNA viruses	Ostreococcus lucimarinus virus OlV5						0.231832
UPL	Viruses	unclassified phages	Streptococcus phage 20617							0.231832
UPL	Viruses	dsDNA viruses, no RNA stage	Caudovirales	Siphoviridae	unclassified Siphoviridae	Mycobacterium phage Zaka				0.227101
UPL	Viruses	dsDNA viruses, no RNA stage	Caudovirales	Podoviridae	N4likevirus	unclassified N4likevirus	Salmonella phage FSL SP-076			0.227101
UPL	Viruses	unclassified phages	Acinetobacter bacteriophage AP22							0.227101
UPL	Viruses	dsDNA viruses, no RNA stage	Caudovirales	Siphoviridae	Yualikevirus	Phage phiJL001				0.222369
UPL	Viruses	dsDNA viruses, no RNA stage	Phycodnaviridae	Prasinovirus	unclassified Prasinovirus	Micromonas sp. RCC1109 virus MpV1				0.222369
UPL	Viruses	dsDNA viruses, no RNA stage	Caudovirales	Myoviridae	unclassified Myoviridae	Synechococcus phage S-CRM01				0.222369
UPL	Viruses	dsDNA viruses, no RNA stage	Caudovirales	Siphoviridae	unclassified Siphoviridae	Enterococcus phage phiFL2A				0.217638
UPL	Viruses	dsDNA viruses, no RNA stage	Caudovirales	Siphoviridae	unclassified Siphoviridae	Mycobacterium phage Muddy				0.217638
UPL	Viruses	dsDNA viruses, no RNA stage	Caudovirales	Myoviridae	unclassified Myoviridae	Pseudomonas phage phiPsa374				0.212907
UPL	Viruses	dsDNA viruses, no RNA stage	Caudovirales	Myoviridae	Punalikevirus	Enterobacteria phage P1				0.212907
UPL	Viruses	dsDNA viruses, no RNA stage	Caudovirales	Myoviridae	unclassified Myoviridae	Rhizobium phage RR1-B				0.212907
UPL	Viruses	dsDNA viruses, no RNA stage	Caudovirales	Myoviridae	unclassified Myoviridae	Psychrobacter phage pOW20-A				0.212907
UPL	Viruses	dsDNA viruses, no RNA stage	Caudovirales	Podoviridae	Phieco32likevirus	Enterobacteria phage Phieco32				0.212907
UPL	Viruses	dsDNA viruses, no RNA stage	Caudovirales	Myoviridae	Spounavirinae	Spounalikevirus	unclassified SPO1-like viruses	Bacillus phage vB_BceM-Bc431v3		0.208176
UPL	Viruses	dsDNA viruses, no RNA stage	Caudovirales	Siphoviridae	unclassified Siphoviridae	Rhodococcus phage RGL3				0.208176
UPL	Viruses	dsDNA viruses, no RNA stage	Caudovirales	Myoviridae	unclassified Myoviridae	Salmonella phage SKML-39				0.208176
UPL	Viruses	dsDNA viruses, no RNA stage	Caudovirales	Myoviridae	unclassified Myoviridae	Erwinia phage Ea35-70				0.208176
UPL	Viruses	dsDNA viruses, no RNA stage	unclassified dsDNA phages	Salicola phage CGphi29						0.203444
UPL	Viruses	dsDNA viruses, no RNA stage	Caudovirales	Myoviridae	Bcep78likevirus	Xanthomonas phage OP2				0.198713
UPL	Viruses	dsDNA viruses, no RNA stage	Caudovirales	Podoviridae	unclassified Podoviridae	Ralstonia phage RSK1				0.198713
UPL	Viruses	dsDNA viruses, no RNA stage	Caudovirales	Siphoviridae	unclassified Siphoviridae	Mycobacterium phage Trouble				0.193982
UPL	Viruses	dsDNA viruses, no RNA stage	Caudovirales	Siphoviridae	unclassified Siphoviridae	Mycobacterium phage Ramsey				0.193982
UPL	Viruses	dsDNA viruses, no RNA stage	Caudovirales	Myoviridae	unassigned Myoviridae	Microcystis aeruginosa phage Ma-LMM01				0.193982
UPL	Viruses	dsDNA viruses, no RNA stage	Caudovirales	Siphoviridae	unclassified Siphoviridae	Mycobacterium phage SiSi				0.189251
UPL	Viruses	dsDNA viruses, no RNA stage	Caudovirales	Myoviridae	Bcep78likevirus	Burkholderia phage Bcep1				0.189251
UPL	Viruses	dsDNA viruses, no RNA stage	Phycodnaviridae	Chlorovirus	Acanthocystis turfacea Chlorella virus 1					0.189251
UPL	Viruses	dsDNA viruses, no RNA stage	Caudovirales	Myoviridae	unclassified Myoviridae	Burkholderia phage BcepB1A				0.189251
UPL	Viruses	dsDNA viruses, no RNA stage	Caudovirales	Myoviridae	Tevenvirinae	Schizot4likevirus	Vibrio phage nt-1			0.189251
UPL	Viruses	dsDNA viruses, no RNA stage	Caudovirales	Podoviridae	unassigned Podoviridae	Phormidium phage Pf-WMP3				0.184519
UPL	Viruses	dsDNA viruses, no RNA stage	Caudovirales	Myoviridae	unclassified Myoviridae	Pseudomonas phage PaP1				0.184519
UPL	Viruses	dsDNA viruses, no RNA stage	Caudovirales	unclassified Caudovirales	Bacillus phage Page					0.184519
UPL	Viruses	dsDNA viruses, no RNA stage	Caudovirales	Siphoviridae	unclassified Siphoviridae	Streptomyces phage phiHau3				0.184519
UPL	Viruses	dsDNA viruses, no RNA stage	Caudovirales	Myoviridae	unclassified Myoviridae	Synechococcus phage S-SSM7				0.184519
UPL	Viruses	dsDNA viruses, no RNA stage	Caudovirales	Siphoviridae	unclassified Siphoviridae	Rhizobium phage vB_RleS_L338C				0.184519
UPL	Viruses	dsDNA viruses, no RNA stage	Caudovirales	Siphoviridae	unclassified Siphoviridae	Burkholderia phage BcepNazgul				0.179788
UPL	Viruses	dsDNA viruses, no RNA stage	Caudovirales	Siphoviridae	unclassified Siphoviridae	Streptococcus phage phi3396				0.179788
UPL	Viruses	dsDNA viruses, no RNA stage	Caudovirales	Siphoviridae	unclassified Siphoviridae	Croceibacter phage P2559S				0.175057
UPL	Viruses	dsDNA viruses, no RNA stage	Caudovirales	Siphoviridae	unclassified Siphoviridae	Caulobacter phage CcrRogue				0.170326
UPL	Viruses	ssDNA viruses	Circoviridae	unclassified Circoviridae	suggested genus Cyclovirus	Cyclovirus NGchicken15/NGA/2009				0.170326
UPL	Viruses	dsDNA viruses, no RNA stage	Caudovirales	Siphoviridae	unclassified Siphoviridae	Cellulophaga phage phi10:1				0.165594
UPL	Viruses	dsDNA viruses, no RNA stage	unclassified dsDNA phages	Pseudomonas phage PA11						0.165594
UPL	Viruses	dsDNA viruses, no RNA stage	Caudovirales	Myoviridae	unclassified Myoviridae	Haemophilus phage Aaphi23				0.165594
UPL	Viruses	dsDNA viruses, no RNA stage	Caudovirales	Siphoviridae	unclassified Siphoviridae	Streptococcus phage ALQ13.2				0.160863
UPL	Viruses	dsDNA viruses, no RNA stage	Caudovirales	Myoviridae	Phikzlikevirus	Pseudomonas phage phiKZ				0.160863
UPL	Viruses	dsDNA viruses, no RNA stage	Caudovirales	unclassified Caudovirales	Geobacillus phage GBSV1					0.156132
UPL	Viruses	dsDNA viruses, no RNA stage	Caudovirales	Siphoviridae	unclassified Siphoviridae	Clavibacter phage CMP1				0.156132
UPL	Viruses	dsDNA viruses, no RNA stage	unclassified dsDNA phages	Vibrio phage helene 12B3						0.156132
UPL	Viruses	dsDNA viruses, no RNA stage	Caudovirales	Siphoviridae	unclassified Siphoviridae	Mycobacterium phage Omega				0.156132
UPL	Viruses	dsDNA viruses, no RNA stage	Caudovirales	Siphoviridae	unclassified Siphoviridae	Corynebacterium phage BFK20				0.1514
UPL	Viruses	dsDNA viruses, no RNA stage	Caudovirales	Siphoviridae	unclassified Siphoviridae	Helicobacter phage phiHP33				0.1514
UPL	Viruses	dsDNA viruses, no RNA stage	Caudovirales	Myoviridae	unclassified Myoviridae	Prochlorococcus phage MED4-213				0.1514
UPL	Viruses	dsDNA viruses, no RNA stage	Caudovirales	Siphoviridae	unclassified Siphoviridae	Listeria phage B025				0.1514
UPL	Viruses	dsDNA viruses, no RNA stage	Caudovirales	Myoviridae	Spounavirinae	Spounalikevirus	unclassified SPO1-like viruses	Bacillus phage Bastille		0.1514
UPL	Viruses	dsDNA viruses, no RNA stage	Caudovirales	Podoviridae	Autographivirinae	T7likevirus	Enterobacteria phage T7			0.1514
UPL	Viruses	dsDNA viruses, no RNA stage	unclassified dsDNA viruses	unclassified archaeal dsDNA viruses	Haloviruses	Halovirus HCTV-1				0.1514
UPL	Viruses	dsDNA viruses, no RNA stage	Caudovirales	Myoviridae	Spounavirinae	Spounalikevirus	Bacillus phage SPO1			0.146669
UPL	Viruses	dsDNA viruses, no RNA stage	Caudovirales	Siphoviridae	Lambdalikevirus	unclassified Lambda-like viruses	Burkholderia phage phi1026b			0.146669
UPL	Viruses	dsDNA viruses, no RNA stage	Caudovirales	Podoviridae	Epsilon15likevirus	Escherichia phage phiV10				0.146669
UPL	Viruses	dsDNA viruses, no RNA stage	Caudovirales	Myoviridae	unclassified Myoviridae	Cyanophage S-TIM5				0.146669
UPL	Viruses	dsDNA viruses, no RNA stage	Caudovirales	Siphoviridae	unclassified Siphoviridae	Streptomyces phage Zemlya				0.146669
UPL	Viruses	dsDNA viruses, no RNA stage	Herpesvirales	Herpesviridae	Alphaherpesvirinae	Simplexvirus	Macacine herpesvirus 1			0.146669
UPL	Viruses	dsDNA viruses, no RNA stage	Caudovirales	Myoviridae	I3likevirus	unclassified I3-like viruses	Mycobacterium phage ArcherS7			0.146669
UPL	Viruses	unclassified phages	Salisaeta icosahedral phage 1							0.146669
UPL	Viruses	dsDNA viruses, no RNA stage	Iridoviridae	Iridovirus	unclassified Iridovirus	Invertebrate iridovirus 25				0.141938
UPL	Viruses	dsDNA viruses, no RNA stage	Caudovirales	Myoviridae	Tevenvirinae	T4likevirus	Aeromonas phage Aeh1			0.141938
UPL	Viruses	dsDNA viruses, no RNA stage	Caudovirales	Siphoviridae	unclassified Siphoviridae	Pseudoalteromonas phage H105/1				0.141938
UPL	Viruses	dsDNA viruses, no RNA stage	Caudovirales	Siphoviridae	Yualikevirus	Pseudomonas phage YuA				0.141938
UPL	Viruses	dsDNA viruses, no RNA stage	Phycodnaviridae	Chlorovirus	Paramecium bursaria Chlorella virus A1	Paramecium bursaria Chlorella virus FR483				0.137207
UPL	Viruses	dsDNA viruses, no RNA stage	Caudovirales	Podoviridae	unclassified Podoviridae	Enterobacteria phage 933W sensu lato	Enterobacteria phage VT2-Sakai			0.137207
UPL	Viruses	dsDNA viruses, no RNA stage	Caudovirales	Siphoviridae	unclassified Siphoviridae	Salmonella phage FSL SP-030				0.137207
UPL	Viruses	dsDNA viruses, no RNA stage	Caudovirales	Siphoviridae	unclassified Siphoviridae	Pseudomonas phage PAJU2				0.137207
UPL	Viruses	dsDNA viruses, no RNA stage	Caudovirales	Siphoviridae	unclassified Siphoviridae	Bacillus phage IEBH				0.137207
UPL	Viruses	dsDNA viruses, no RNA stage	Caudovirales	Siphoviridae	unclassified Siphoviridae	Mycobacterium phage Velveteen				0.137207
UPL	Viruses	dsDNA viruses, no RNA stage	Caudovirales	Siphoviridae	unclassified Siphoviridae	Vibrio phage SHOU24				0.137207
UPL	Viruses	dsDNA viruses, no RNA stage	Caudovirales	Siphoviridae	unclassified Siphoviridae	Clostridium phage phiCP13O				0.137207
UPL	Viruses	dsDNA viruses, no RNA stage	Caudovirales	Myoviridae	Tevenvirinae	T4likevirus	unclassified T4-like viruses	Salmonella phage S16		0.132475
UPL	Viruses	dsDNA viruses, no RNA stage	Caudovirales	Myoviridae	unclassified Myoviridae	Rhizobium phage RR1-A				0.132475
UPL	Viruses	dsDNA viruses, no RNA stage	Caudovirales	Siphoviridae	unclassified Siphoviridae	Flavobacterium phage 11b				0.132475
UPL	Viruses	dsDNA viruses, no RNA stage	Caudovirales	Siphoviridae	unclassified Siphoviridae	Clostridium phage phiCP39-O				0.132475
UPL	Viruses	dsDNA viruses, no RNA stage	unclassified dsDNA viruses	Marseillevirus family	Lausannevirus					0.132475
UPL	Viruses	dsDNA viruses, no RNA stage	Caudovirales	Siphoviridae	unclassified Siphoviridae	Mycobacterium phage LeBron				0.132475
UPL	Viruses	dsDNA viruses, no RNA stage	Caudovirales	Myoviridae	unclassified Myoviridae	Salmonella phage RE-2010				0.127744
UPL	Viruses	dsDNA viruses, no RNA stage	Caudovirales	Siphoviridae	Lambdalikevirus	unclassified Lambda-like viruses	Bacillus phage phi105			0.127744
UPL	Viruses	dsDNA viruses, no RNA stage	Caudovirales	Myoviridae	Tevenvirinae	T4likevirus	unclassified T4-like viruses	Enterobacteria phage vB_EcoM-VR7		0.127744
UPL	Viruses	dsDNA viruses, no RNA stage	Caudovirales	Siphoviridae	unclassified Siphoviridae	Pseudomonas phage phi297				0.127744
UPL	Viruses	dsDNA viruses, no RNA stage	Caudovirales	Podoviridae	unclassified Podoviridae	Erwinia phage PEp14				0.127744
UPL	Viruses	dsDNA viruses, no RNA stage	Caudovirales	Podoviridae	Autographivirinae	unassigned Autographivirinae	Prochlorococcus phage P-SSP7			0.127744
UPL	Viruses	dsDNA viruses, no RNA stage	unclassified dsDNA viruses	unclassified archaeal dsDNA viruses	Haloviruses	Halovirus HVTV-1				0.127744
UPL	Viruses	dsDNA viruses, no RNA stage	Caudovirales	Siphoviridae	unclassified Siphoviridae	Mycobacterium phage Whirlwind				0.127744
UPL	Viruses	dsDNA viruses, no RNA stage	Caudovirales	Myoviridae	unclassified Myoviridae	Bacillus phage BCD7				0.127744
UPL	Viruses	dsDNA viruses, no RNA stage	Poxviridae	Chordopoxvirinae	Orthopoxvirus	Taterapox virus				0.123013
UPL	Viruses	dsDNA viruses, no RNA stage	Caudovirales	Podoviridae	unclassified Podoviridae	Pseudomonas phage tf				0.123013
UPL	Viruses	dsDNA viruses, no RNA stage	Tectiviridae	Tectivirus	Enterobacteria phage PRD1					0.123013
UPL	Viruses	dsDNA viruses, no RNA stage	Caudovirales	Siphoviridae	Lambdalikevirus	unclassified Lambda-like viruses	Enterobacteria phage mEp460			0.123013
UPL	Viruses	dsDNA viruses, no RNA stage	Caudovirales	Siphoviridae	unclassified Siphoviridae	Mycobacterium phage Brujita				0.123013
UPL	Viruses	dsDNA viruses, no RNA stage	Caudovirales	Podoviridae	N4likevirus	Escherichia phage N4				0.123013
UPL	Viruses	dsDNA viruses, no RNA stage	Caudovirales	Podoviridae	P22likevirus	unclassified P22likevirus	Salmonella phage g341c			0.123013
UPL	Viruses	dsDNA viruses, no RNA stage	Caudovirales	Siphoviridae	unclassified Siphoviridae	Lactobacillus phage phiadh				0.123013
UPL	Viruses	dsDNA viruses, no RNA stage	Caudovirales	Podoviridae	unclassified Podoviridae	Burkholderia phage BcepIL02				0.118282
UPL	Viruses	dsDNA viruses, no RNA stage	Caudovirales	Myoviridae	unclassified Myoviridae	Natrialba phage PhiCh1				0.118282
UPL	Viruses	dsDNA viruses, no RNA stage	unclassified dsDNA viruses	Micromonas pusilla virus 12T						0.118282
UPL	Viruses	dsDNA viruses, no RNA stage	Herpesvirales	Herpesviridae	Gammaherpesvirinae	Rhadinovirus	Saimiriine herpesvirus 2			0.118282
UPL	Viruses	dsDNA viruses, no RNA stage	Caudovirales	Podoviridae	Autographivirinae	T7likevirus	unclassified T7-like viruses	Enterobacteria phage 13a		0.118282
UPL	Viruses	dsDNA viruses, no RNA stage	Poxviridae	Entomopoxvirinae	Alphaentomopoxvirus	Anomala cuprea entomopoxvirus				0.11355
UPL	Viruses	dsDNA viruses, no RNA stage	unclassified dsDNA phages	Marinomonas phage P12026						0.11355
UPL	Viruses	dsDNA viruses, no RNA stage	Caudovirales	Podoviridae	unclassified Podoviridae	Burkholderia phage Bcep22				0.11355
UPL	Viruses	dsDNA viruses, no RNA stage	unclassified dsDNA phages	Prochlorococcus phage P-GSP1						0.11355
UPL	Viruses	dsDNA viruses, no RNA stage	Caudovirales	Myoviridae	Tevenvirinae	T4likevirus	unclassified T4-like viruses	Acinetobacter phage Ac42		0.11355
UPL	Viruses	dsDNA viruses, no RNA stage	unclassified dsDNA phages	Vibrio phage douglas 12A4						0.11355
UPL	Viruses	dsDNA viruses, no RNA stage	Phycodnaviridae	unclassified Phycodnaviridae	Ostreococcus tauri virus 1					0.11355
UPL	Viruses	dsDNA viruses, no RNA stage	unclassified dsDNA viruses	Abalone shriveling syndrome-associated virus						0.108819
UPL	Viruses	dsDNA viruses, no RNA stage	Caudovirales	Siphoviridae	unclassified Siphoviridae	Mycobacterium phage PegLeg				0.108819
UPL	Viruses	dsDNA viruses, no RNA stage	Caudovirales	Podoviridae	unclassified Podoviridae	Salinivibrio phage CW02				0.108819
UPL	Viruses	dsDNA viruses, no RNA stage	Caudovirales	Podoviridae	unclassified Podoviridae	Salmonella phage SPN1S				0.108819
UPL	Viruses	dsDNA viruses, no RNA stage	Caudovirales	Siphoviridae	unclassified Siphoviridae	Staphylococcus phage vB_SepS_SEP9				0.108819
UPL	Viruses	dsDNA viruses, no RNA stage	unclassified dsDNA phages	Prochlorococcus phage P-SSP3						0.108819
UPL	Viruses	unclassified phages	Escherichia phage KBNP135							0.108819
UPL	Viruses	dsDNA viruses, no RNA stage	Caudovirales	Podoviridae	N4likevirus	unclassified N4likevirus	Salmonella phage FSL SP-058			0.104088
UPL	Viruses	dsDNA viruses, no RNA stage	Caudovirales	Myoviridae	unclassified Myoviridae	Agrobacterium phage 7-7-1				0.104088
UPL	Viruses	dsDNA viruses, no RNA stage	Caudovirales	Siphoviridae	Lambdalikevirus	unclassified Lambda-like viruses	Burkholderia phage KS9			0.104088
UPL	Viruses	dsDNA viruses, no RNA stage	Caudovirales	Podoviridae	Phieco32likevirus	unclassified Phieco32likevirus	Cronobacter phage vB_CsaP_GAP52			0.104088
UPL	Viruses	dsDNA viruses, no RNA stage	Caudovirales	Siphoviridae	unclassified Siphoviridae	Streptomyces phage SV1				0.104088
UPL	Viruses	dsDNA viruses, no RNA stage	Caudovirales	Siphoviridae	unclassified Siphoviridae	Mycobacterium phage Job42				0.104088
UPL	Viruses	Retro-transcribing viruses	Retroviridae	Orthoretrovirinae	Epsilonretrovirus	Walleye dermal sarcoma virus				0.104088
UPL	Viruses	dsDNA viruses, no RNA stage	Caudovirales	Podoviridae	Autographivirinae	Sp6likevirus	Enterobacteria phage K1E			0.0993565
UPL	Viruses	dsDNA viruses, no RNA stage	Caudovirales	Siphoviridae	unclassified Siphoviridae	Burkholderia phage Bcep176				0.0993565
UPL	Viruses	dsDNA viruses, no RNA stage	Caudovirales	Podoviridae	N4likevirus	unclassified N4likevirus	Enterobacter phage EcP1			0.0993565
UPL	Viruses	dsDNA viruses, no RNA stage	Caudovirales	Siphoviridae	unclassified Siphoviridae	Listeria phage B054				0.0993565
UPL	Viruses	dsDNA viruses, no RNA stage	Phycodnaviridae	Prasinovirus	unclassified Prasinovirus	Ostreococcus lucimarinus virus OlV1				0.0993565
UPL	Viruses	dsDNA viruses, no RNA stage	Caudovirales	Myoviridae	unclassified Myoviridae	Edwardsiella phage PEi2				0.0993565
UPL	Viruses	dsDNA viruses, no RNA stage	Caudovirales	Myoviridae	unclassified Myoviridae	Bacillus phage BCP78				0.0993565
UPL	Viruses	dsDNA viruses, no RNA stage	Caudovirales	Siphoviridae	unclassified Siphoviridae	Enterobacter phage Enc34				0.0993565
UPL	Viruses	dsDNA viruses, no RNA stage	Caudovirales	Siphoviridae	unclassified Siphoviridae	Bacteroides phage B40-8				0.0993565
UPL	Viruses	dsDNA viruses, no RNA stage	Iridoviridae	Ranavirus	unclassified Ranavirus	Singapore grouper iridovirus				0.0993565
UPL	Viruses	dsDNA viruses, no RNA stage	Caudovirales	Myoviridae	unclassified Myoviridae	Edwardsiella phage MSW-3				0.0993565
UPL	Viruses	dsDNA viruses, no RNA stage	Caudovirales	Siphoviridae	unclassified Siphoviridae	Cyanophage PSS2				0.0993565
UPL	Viruses	dsDNA viruses, no RNA stage	Caudovirales	Siphoviridae	unclassified Siphoviridae	Bacillus phage Blastoid				0.0993565
UPL	Viruses	ssDNA viruses	Microviridae	Gokushovirinae	Bdellomicrovirus	Bdellovibrio phage phiMH2K				0.0993565
UPL	Viruses	unclassified phages	Rhodococcus phage REQ3							0.0993565
UPL	Viruses	dsDNA viruses, no RNA stage	Caudovirales	Siphoviridae	unclassified Siphoviridae	Cellulophaga phage phi39:1				0.0946253
UPL	Viruses	dsDNA viruses, no RNA stage	Caudovirales	Siphoviridae	unclassified Siphoviridae	Methanothermobacter phage psiM100				0.0946253
UPL	Viruses	dsDNA viruses, no RNA stage	Caudovirales	Siphoviridae	unclassified Siphoviridae	Mycobacterium phage Kostya				0.0946253
UPL	Viruses	dsDNA viruses, no RNA stage	Caudovirales	Siphoviridae	unclassified Siphoviridae	Staphylococcus phage StB12				0.0946253
UPL	Viruses	dsDNA viruses, no RNA stage	Caudovirales	Podoviridae	N4likevirus	unclassified N4likevirus	Achromobacter phage JWAlpha			0.0946253
UPL	Viruses	dsDNA viruses, no RNA stage	Caudovirales	Siphoviridae	unclassified Siphoviridae	Mycobacterium phage Daenerys				0.0946253
UPL	Viruses	dsDNA viruses, no RNA stage	Caudovirales	Podoviridae	Autographivirinae	Phikmvlikevirus	unclassified phiKMV-like phages	Ralstonia phage RSB3		0.0946253
UPL	Viruses	unclassified phages	Geobacillus virus E2							0.0946253
UPL	Viruses	dsDNA viruses, no RNA stage	Caudovirales	Myoviridae	Bcep78likevirus	Burkholderia phage Bcep781				0.089894
UPL	Viruses	dsDNA viruses, no RNA stage	Caudovirales	Podoviridae	N4likevirus	unclassified N4likevirus	Pseudoalteromonas phage pYD6-A			0.089894
UPL	Viruses	dsDNA viruses, no RNA stage	Caudovirales	Siphoviridae	unclassified Siphoviridae	Rhodococcus phage REQ1				0.089894
UPL	Viruses	dsDNA viruses, no RNA stage	Caudovirales	Myoviridae	Viunalikevirus	Dickeya phage Limestone				0.089894
UPL	Viruses	dsDNA viruses, no RNA stage	Caudovirales	Siphoviridae	unclassified Siphoviridae	Bacillus phage MG-B1				0.089894
UPL	Viruses	dsDNA viruses, no RNA stage	Caudovirales	Myoviridae	Tevenvirinae	T4likevirus	unclassified T4-like viruses	Prochlorococcus phage P-SSM4		0.089894
UPL	Viruses	dsDNA viruses, no RNA stage	Caudovirales	Podoviridae	unclassified Podoviridae	Cellulophaga phage phi14:2				0.089894
UPL	Viruses	dsDNA viruses, no RNA stage	Polydnaviridae	Ichnovirus	Campoletis sonorensis ichnovirus					0.089894
UPL	Viruses	dsDNA viruses, no RNA stage	Caudovirales	Siphoviridae	unclassified Siphoviridae	Staphylococcus phage SA13				0.089894
UPL	Viruses	dsDNA viruses, no RNA stage	Caudovirales	Podoviridae	unclassified Podoviridae	Burkholderia phage BcepMigl				0.089894
UPL	Viruses	dsDNA viruses, no RNA stage	unclassified dsDNA phages	Persicivirga phage P12024L						0.089894
UPL	Viruses	dsDNA viruses, no RNA stage	Caudovirales	Podoviridae	N4likevirus	unclassified N4likevirus	Silicibacter phage DSS3phi2			0.0851628
UPL	Viruses	dsDNA viruses, no RNA stage	Caudovirales	Siphoviridae	unclassified Siphoviridae	Streptococcus phage Dp-1				0.0851628
UPL	Viruses	dsDNA viruses, no RNA stage	Caudovirales	Podoviridae	unclassified Podoviridae	Pseudomonas phage UFV-P2				0.0851628
UPL	Viruses	dsDNA viruses, no RNA stage	Caudovirales	Siphoviridae	unclassified Siphoviridae	Mycobacterium phage Papyrus				0.0851628
UPL	Viruses	dsDNA viruses, no RNA stage	unclassified dsDNA phages	Cyanophage KBS-S-2A						0.0851628
UPL	Viruses	dsDNA viruses, no RNA stage	Caudovirales	Myoviridae	Tevenvirinae	T4likevirus	unclassified T4-like viruses	Enterobacteria phage JSE		0.0851628
UPL	Viruses	dsDNA viruses, no RNA stage	Caudovirales	Myoviridae	unclassified Myoviridae	Sphingomonas phage PAU				0.0851628
UPL	Viruses	dsDNA viruses, no RNA stage	Caudovirales	Podoviridae	unclassified Podoviridae	Klebsiella phage F19				0.0851628
UPL	Viruses	dsDNA viruses, no RNA stage	Caudovirales	Siphoviridae	unclassified Siphoviridae	Nocardia phage NBR1				0.0851628
UPL	Viruses	dsDNA viruses, no RNA stage	Caudovirales	Siphoviridae	unclassified Siphoviridae	Mycobacterium phage HanShotFirst				0.0851628
UPL	Viruses	dsDNA viruses, no RNA stage	Caudovirales	Myoviridae	unclassified Myoviridae	Synechococcus phage S-CAM1				0.0851628
UPL	Viruses	ssDNA viruses	Microviridae	Gokushovirinae	Chlamydiamicrovirus	Chlamydia phage 1				0.0851628
UPL	Viruses	dsDNA viruses, no RNA stage	Caudovirales	Siphoviridae	unclassified Siphoviridae	Staphylococcus phage P954				0.0804315
UPL	Viruses	dsDNA viruses, no RNA stage	Caudovirales	Podoviridae	unassigned Podoviridae	Pseudomonas phage 119X				0.0804315
UPL	Viruses	dsDNA viruses, no RNA stage	Caudovirales	Podoviridae	unclassified Podoviridae	Helicobacter phage 1961P				0.0804315
UPL	Viruses	dsDNA viruses, no RNA stage	Caudovirales	Podoviridae	unclassified Podoviridae	Salmonella phage SPN9CC				0.0804315
UPL	Viruses	dsDNA viruses, no RNA stage	Caudovirales	Siphoviridae	unclassified Siphoviridae	Mycobacterium phage MichelleMyBell				0.0804315
UPL	Viruses	dsDNA viruses, no RNA stage	Caudovirales	Myoviridae	Tevenvirinae	T4likevirus	Aeromonas phage 44RR2.8t			0.0804315
UPL	Viruses	dsDNA viruses, no RNA stage	Caudovirales	Siphoviridae	unclassified Siphoviridae	Streptomyces phage R4				0.0804315
UPL	Viruses	dsDNA viruses, no RNA stage	Caudovirales	Siphoviridae	unclassified Siphoviridae	Tsukamurella phage TPA2				0.0804315
UPL	Viruses	dsDNA viruses, no RNA stage	Caudovirales	Myoviridae	Tevenvirinae	T4likevirus	unclassified T4-like viruses	Synechococcus phage S-RSM4		0.0804315
UPL	Viruses	dsDNA viruses, no RNA stage	Caudovirales	Siphoviridae	unclassified Siphoviridae	Pseudomonas phage B3				0.0804315
UPL	Viruses	dsDNA viruses, no RNA stage	Caudovirales	Myoviridae	unclassified Myoviridae	Xanthomonas phage vB_XveM_DIBBI				0.0804315
UPL	Viruses	dsDNA viruses, no RNA stage	unclassified dsDNA phages	Vibrio phage PWH3a-P1						0.0804315
UPL	Viruses	dsDNA viruses, no RNA stage	Caudovirales	Podoviridae	P22likevirus	unclassified P22likevirus	Enterobacteria phage ST104			0.0804315
UPL	Viruses	dsDNA viruses, no RNA stage	Caudovirales	Siphoviridae	unclassified Siphoviridae	Arthrobacter phage vB_ArS-ArV2				0.0804315
UPL	Viruses	dsDNA viruses, no RNA stage	Caudovirales	Myoviridae	unclassified Myoviridae	Bacillus phage BigBertha				0.0757002
UPL	Viruses	dsDNA viruses, no RNA stage	Caudovirales	Siphoviridae	unclassified Siphoviridae	Enterococcus phage phiFL4A				0.0757002
UPL	Viruses	dsDNA viruses, no RNA stage	Caudovirales	Podoviridae	unclassified Podoviridae	Cellulophaga phage phi4:1				0.0757002
UPL	Viruses	dsDNA viruses, no RNA stage	Caudovirales	Siphoviridae	unclassified Siphoviridae	Lactobacillus phage LF1				0.0757002
UPL	Viruses	dsDNA viruses, no RNA stage	Caudovirales	Myoviridae	Felixounalikevirus	Escherichia phage wV8				0.0757002
UPL	Viruses	dsDNA viruses, no RNA stage	Caudovirales	Siphoviridae	unclassified Siphoviridae	Mycobacterium phage Wildcat				0.0757002
UPL	Viruses	dsDNA viruses, no RNA stage	Caudovirales	Myoviridae	unclassified Myoviridae	Bacillus phage Spock				0.0757002
UPL	Viruses	dsDNA viruses, no RNA stage	Caudovirales	Siphoviridae	unclassified Siphoviridae	Gordonia phage GTE5				0.0757002
UPL	Viruses	dsDNA viruses, no RNA stage	Caudovirales	Podoviridae	P22likevirus	Shigella phage Sf6				0.0757002
UPL	Viruses	dsDNA viruses, no RNA stage	Caudovirales	Podoviridae	Autographivirinae	T7likevirus	unclassified T7-like viruses	Pseudomonas phage Phi-S1		0.0757002
UPL	Viruses	dsDNA viruses, no RNA stage	Iridoviridae	Iridovirus	unclassified Iridovirus	Invertebrate iridescent virus 30				0.0757002
UPL	Viruses	dsDNA viruses, no RNA stage	unclassified dsDNA phages	Vibrio phage martha 12B12						0.0757002
UPL	Viruses	dsDNA viruses, no RNA stage	Caudovirales	Myoviridae	unclassified Myoviridae	Edwardsiella phage eiAU	Edwardsiella phage eiAU-183			0.0757002
UPL	Viruses	dsDNA viruses, no RNA stage	Caudovirales	Siphoviridae	unclassified Siphoviridae	Pectobacterium phage My1				0.0757002
UPL	Viruses	dsDNA viruses, no RNA stage	Caudovirales	unclassified Caudovirales	Prochlorococcus phage Syn33					0.0757002
UPL	Viruses	dsDNA viruses, no RNA stage	Caudovirales	Siphoviridae	Yualikevirus	Pseudomonas phage M6				0.0757002
UPL	Viruses	dsDNA viruses, no RNA stage	Caudovirales	Podoviridae	Autographivirinae	T7likevirus	Pseudomonad phage gh-1			0.0757002
UPL	Viruses	dsDNA viruses, no RNA stage	Caudovirales	Siphoviridae	unclassified Siphoviridae	Mycobacterium phage Pukovnik				0.0757002
UPL	Viruses	dsDNA viruses, no RNA stage	Caudovirales	unclassified Caudovirales	Cyanophage SS120-1					0.0757002
UPL	Viruses	ssRNA viruses	ssRNA positive-strand viruses, no DNA stage	Picornavirales	environmental samples	Marine RNA virus JP-B				0.0757002
UPL	Viruses	dsDNA viruses, no RNA stage	Caudovirales	Myoviridae	unclassified Myoviridae	Pseudomonas phage PAK_P2				0.070969
UPL	Viruses	dsDNA viruses, no RNA stage	Caudovirales	Siphoviridae	Lambdalikevirus	unclassified Lambda-like viruses	Enterobacteria phage HK629			0.070969
UPL	Viruses	dsDNA viruses, no RNA stage	Caudovirales	Podoviridae	Luz24likevirus	Pseudomonas phage PaP3				0.070969
UPL	Viruses	dsDNA viruses, no RNA stage	Caudovirales	Siphoviridae	unclassified Siphoviridae	Salmonella phage SPN3UB				0.070969
UPL	Viruses	dsDNA viruses, no RNA stage	Caudovirales	Myoviridae	Phikzlikevirus	unclassified phiKZ-like viruses	Pseudomonas phage 201phi2-1			0.070969
UPL	Viruses	dsDNA viruses, no RNA stage	Caudovirales	Siphoviridae	unclassified Siphoviridae	Mycobacterium phage Predator				0.070969
UPL	Viruses	dsDNA viruses, no RNA stage	Caudovirales	Siphoviridae	unclassified Siphoviridae	Mycobacterium phage CASbig				0.070969
UPL	Viruses	dsDNA viruses, no RNA stage	Caudovirales	Siphoviridae	unclassified Siphoviridae	Mycobacterium phage Che9d				0.070969
UPL	Viruses	dsDNA viruses, no RNA stage	unclassified dsDNA phages	Cyanophage Syn30						0.070969
UPL	Viruses	ssDNA viruses	Anelloviridae	unclassified Anelloviridae	Torque teno virus					0.070969
UPL	Viruses	dsDNA viruses, no RNA stage	Caudovirales	Siphoviridae	Lambdalikevirus	unclassified Lambda-like viruses	Enterobacterial phage mEp390			0.0662377
UPL	Viruses	dsDNA viruses, no RNA stage	Caudovirales	Myoviridae	Tevenvirinae	T4likevirus	unclassified T4-like viruses	Enterobacteria phage Bp7		0.0662377
UPL	Viruses	dsDNA viruses, no RNA stage	Caudovirales	Myoviridae	unclassified Myoviridae	Pectobacterium phage phiTE				0.0662377
UPL	Viruses	dsDNA viruses, no RNA stage	Caudovirales	Siphoviridae	unclassified Siphoviridae	Azospirillum phage Cd				0.0662377
UPL	Viruses	dsDNA viruses, no RNA stage	Caudovirales	Myoviridae	I3likevirus	unclassified I3-like viruses	Mycobacterium phage Bxz1			0.0662377
UPL	Viruses	dsDNA viruses, no RNA stage	Caudovirales	Myoviridae	unclassified Myoviridae	Iodobacteriophage phiPLPE				0.0662377
UPL	Viruses	dsDNA viruses, no RNA stage	Caudovirales	Podoviridae	N4likevirus	unclassified N4likevirus	Erwinia phage Ea9-2			0.0662377
UPL	Viruses	dsDNA viruses, no RNA stage	Caudovirales	Myoviridae	unclassified Myoviridae	Vibrio phage 11895-B1				0.0662377
UPL	Viruses	dsDNA viruses, no RNA stage	unclassified dsDNA viruses	Mavirus						0.0662377
UPL	Viruses	dsDNA viruses, no RNA stage	Caudovirales	Podoviridae	N4likevirus	unclassified N4likevirus	Sulfitobacter phage EE36phi1			0.0662377
UPL	Viruses	dsDNA viruses, no RNA stage	Caudovirales	Myoviridae	unclassified Myoviridae	Cronobacter phage CR3				0.0662377
UPL	Viruses	dsDNA viruses, no RNA stage	Caudovirales	Myoviridae	unclassified Myoviridae	Vibrio phage vB_VchM-138				0.0662377
UPL	Viruses	dsDNA viruses, no RNA stage	unclassified dsDNA viruses	Nudivirus	Heliothis zea virus 1	Helicoverpa zea nudivirus 2				0.0662377
UPL	Viruses	dsDNA viruses, no RNA stage	Caudovirales	Myoviridae	Felixounalikevirus	Erwinia phage phiEa21-4	Erwinia phage phiEa104			0.0615064
UPL	Viruses	dsDNA viruses, no RNA stage	Caudovirales	Siphoviridae	unclassified Siphoviridae	Bacillus phage PBC1				0.0615064
UPL	Viruses	dsDNA viruses, no RNA stage	Caudovirales	Siphoviridae	unclassified Siphoviridae	Caulobacter phage CcrKarma				0.0615064
UPL	Viruses	dsDNA viruses, no RNA stage	Caudovirales	Myoviridae	unclassified Myoviridae	Pseudomonas phage JG004				0.0615064
UPL	Viruses	dsDNA viruses, no RNA stage	Caudovirales	Podoviridae	unclassified Podoviridae	Enterobacteria phage Min27				0.0615064
UPL	Viruses	dsDNA viruses, no RNA stage	Caudovirales	Myoviridae	Bcepmulikevirus	Burkholderia phage BcepMu				0.0615064
UPL	Viruses	dsDNA viruses, no RNA stage	Caudovirales	Podoviridae	unclassified Podoviridae	Vibrio phage ICP2				0.0615064
UPL	Viruses	dsDNA viruses, no RNA stage	Caudovirales	Siphoviridae	unclassified Siphoviridae	Cellulophaga phage phi12:1				0.0615064
UPL	Viruses	dsDNA viruses, no RNA stage	Caudovirales	Myoviridae	unclassified Myoviridae	Bacillus phage CampHawk				0.0615064
UPL	Viruses	dsDNA viruses, no RNA stage	Caudovirales	Siphoviridae	unclassified Siphoviridae	Xanthomonas phage CP1				0.0615064
UPL	Viruses	dsDNA viruses, no RNA stage	Caudovirales	Podoviridae	unclassified Podoviridae	Vibrio phage PVA1				0.0615064
UPL	Viruses	dsDNA viruses, no RNA stage	Caudovirales	Siphoviridae	unclassified Siphoviridae	Bacillus phage vB_BanS-Tsamsa				0.0615064
UPL	Viruses	dsDNA viruses, no RNA stage	Caudovirales	Myoviridae	Tevenvirinae	T4likevirus	unclassified T4-like viruses	Aeromonas phage phiAS5		0.0615064
UPL	Viruses	dsDNA viruses, no RNA stage	Caudovirales	Myoviridae	unclassified Myoviridae	Cellulophaga phage phiSM				0.0615064
UPL	Viruses	dsDNA viruses, no RNA stage	Caudovirales	Podoviridae	Autographivirinae	T7likevirus	unclassified T7-like viruses	Erwinia phage vB_EamP-L1		0.0615064
UPL	Viruses	dsDNA viruses, no RNA stage	Caudovirales	Siphoviridae	unclassified Siphoviridae	Clostridium phage phiCP26F				0.0615064
UPL	Viruses	dsDNA viruses, no RNA stage	Caudovirales	Siphoviridae	unclassified Siphoviridae	Listeria phage LP-110				0.0615064
UPL	Viruses	dsDNA viruses, no RNA stage	unclassified dsDNA phages	Cyanophage MED4-117						0.0615064
UPL	Viruses	dsDNA viruses, no RNA stage	Caudovirales	Myoviridae	unclassified Myoviridae	Lactobacillus phage Lb338-1				0.0615064
UPL	Viruses	dsDNA viruses, no RNA stage	Caudovirales	Siphoviridae	unclassified Siphoviridae	Streptococcus phage P9				0.0615064
UPL	Viruses	dsDNA viruses, no RNA stage	Caudovirales	Myoviridae	unclassified Myoviridae	Clostridium phage phiMMP04				0.0615064
UPL	Viruses	dsDNA viruses, no RNA stage	Caudovirales	Myoviridae	Tevenvirinae	T4likevirus	unclassified T4-like viruses	Enterobacteria phage IME08		0.0567752
UPL	Viruses	dsDNA viruses, no RNA stage	Caudovirales	Myoviridae	unclassified Myoviridae	Synechococcus phage S-SSM5				0.0567752
UPL	Viruses	dsDNA viruses, no RNA stage	Caudovirales	Myoviridae	unclassified Myoviridae	Streptococcus phage EJ-1				0.0567752
UPL	Viruses	dsDNA viruses, no RNA stage	Caudovirales	Siphoviridae	unclassified Siphoviridae	Angel-like phages	Mycobacterium phage Halo			0.0567752
UPL	Viruses	dsDNA viruses, no RNA stage	Caudovirales	Siphoviridae	unclassified Siphoviridae	Burkholderia phage AH2				0.0567752
UPL	Viruses	dsDNA viruses, no RNA stage	Caudovirales	Myoviridae	unclassified Myoviridae	Bacillus phage SP10				0.0567752
UPL	Viruses	dsDNA viruses, no RNA stage	Caudovirales	Myoviridae	unclassified Myoviridae	Cronobacter phage ENT47670				0.0567752
UPL	Viruses	dsDNA viruses, no RNA stage	Caudovirales	Siphoviridae	unclassified Siphoviridae	Mycobacterium phage HINdeR				0.0567752
UPL	Viruses	dsDNA viruses, no RNA stage	Caudovirales	Podoviridae	Autographivirinae	unclassified Autographivirinae	Cyanophage NATL2A-133			0.0567752
UPL	Viruses	dsDNA viruses, no RNA stage	Caudovirales	Siphoviridae	unclassified Siphoviridae	Corynebacterium phage P1201				0.0567752
UPL	Viruses	dsDNA viruses, no RNA stage	Caudovirales	Siphoviridae	unclassified Siphoviridae	Mycobacterium phage WIVsmall				0.0567752
UPL	Viruses	dsDNA viruses, no RNA stage	Caudovirales	Myoviridae	unclassified Myoviridae	Erwinia phage vB_EamM-Y2				0.0567752
UPL	Viruses	dsDNA viruses, no RNA stage	Ascoviridae	Ascovirus	unclassified Ascovirus	Trichoplusia ni ascovirus 2c				0.0567752
UPL	Viruses	dsDNA viruses, no RNA stage	Caudovirales	Siphoviridae	unclassified Siphoviridae	Mycobacterium phage Nala				0.0567752
UPL	Viruses	dsDNA viruses, no RNA stage	Caudovirales	Siphoviridae	unclassified Siphoviridae	Bacillus phage Staley				0.0567752
UPL	Viruses	dsDNA viruses, no RNA stage	Caudovirales	Myoviridae	Tevenvirinae	T4likevirus	unclassified T4-like viruses	Cronobacter phage vB_CsaM_GAP161		0.0567752
UPL	Viruses	unclassified virophages	Sputnik virophage							0.0567752
UPL	Viruses	dsDNA viruses, no RNA stage	Caudovirales	Siphoviridae	unclassified Siphoviridae	Clostridium phage phiCD38-2				0.0520439
UPL	Viruses	dsDNA viruses, no RNA stage	unclassified dsDNA phages	Sulfitobacter phage pCB2047-B						0.0520439
UPL	Viruses	dsDNA viruses, no RNA stage	Caudovirales	Siphoviridae	T5likevirus	unclassified T5likevirus	Vibrio phage pVp-1			0.0520439
UPL	Viruses	dsDNA viruses, no RNA stage	Caudovirales	Podoviridae	unassigned Podoviridae	Roseobacter phage SIO1				0.0520439
UPL	Viruses	dsDNA viruses, no RNA stage	Caudovirales	Siphoviridae	unclassified Siphoviridae	Mycobacterium phage DrDrey				0.0520439
UPL	Viruses	dsDNA viruses, no RNA stage	Herpesvirales	Herpesviridae	Alphaherpesvirinae	Simplexvirus	Human herpesvirus 2			0.0520439
UPL	Viruses	dsDNA viruses, no RNA stage	Caudovirales	Siphoviridae	unclassified Siphoviridae	Mycobacterium phage Wee				0.0520439
UPL	Viruses	dsDNA viruses, no RNA stage	Caudovirales	Siphoviridae	unclassified Siphoviridae	Streptomyces phage mu1/6				0.0520439
UPL	Viruses	dsDNA viruses, no RNA stage	Caudovirales	Siphoviridae	unclassified Siphoviridae	Enterobacteria phage JL1				0.0520439
UPL	Viruses	dsDNA viruses, no RNA stage	Phycodnaviridae	Phaeovirus	Ectocarpus siliculosus virus 1					0.0520439
UPL	Viruses	dsDNA viruses, no RNA stage	Caudovirales	Siphoviridae	unclassified Siphoviridae	Salmonella phage SPN19				0.0520439
UPL	Viruses	dsDNA viruses, no RNA stage	unclassified dsDNA viruses	unclassified archaeal dsDNA viruses	Haloviruses	Halovirus HRTV-4				0.0520439
UPL	Viruses	dsDNA viruses, no RNA stage	Caudovirales	Myoviridae	Tevenvirinae	T4likevirus	unclassified T4-like viruses	Aeromonas phage CC2		0.0520439
UPL	Viruses	dsDNA viruses, no RNA stage	Caudovirales	Siphoviridae	unclassified Siphoviridae	Bacillus phage Finn				0.0520439
UPL	Viruses	dsDNA viruses, no RNA stage	Caudovirales	Myoviridae	unclassified Myoviridae	Yersinia phage phiR1-RT				0.0520439
UPL	Viruses	dsDNA viruses, no RNA stage	Caudovirales	Siphoviridae	unclassified Siphoviridae	Mycobacterium phage PattyP				0.0520439
UPL	Viruses	dsDNA viruses, no RNA stage	Caudovirales	Siphoviridae	unclassified Siphoviridae	Mycobacterium phage Fishburne				0.0520439
UPL	Viruses	dsDNA viruses, no RNA stage	Caudovirales	Siphoviridae	unclassified Siphoviridae	Mycobacterium phage Qyrzula				0.0520439
UPL	Viruses	dsDNA viruses, no RNA stage	Caudovirales	Podoviridae	Autographivirinae	unclassified Autographivirinae	Erwinia phage phiEa100			0.0520439
UPL	Viruses	dsDNA viruses, no RNA stage	Caudovirales	Myoviridae	Spounavirinae	Twortlikevirus	unclassified Twortlikevirus	Staphylococcus phage JD007		0.0520439
UPL	Viruses	dsDNA viruses, no RNA stage	unclassified dsDNA phages	Vibrio phage pYD38-A						0.0520439
UPL	Viruses	dsDNA viruses, no RNA stage	Herpesvirales	Alloherpesviridae	Cyprinivirus	Anguillid herpesvirus 1				0.0520439
UPL	Viruses	dsDNA viruses, no RNA stage	unclassified dsDNA viruses	Marseillevirus family	Marseillevirus					0.0520439
UPL	Viruses	dsDNA viruses, no RNA stage	Caudovirales	Siphoviridae	unclassified Siphoviridae	Mycobacterium phage Peaches				0.0473126
UPL	Viruses	dsDNA viruses, no RNA stage	Caudovirales	Siphoviridae	unclassified Siphoviridae	Pseudomonas phage F10				0.0473126
UPL	Viruses	dsDNA viruses, no RNA stage	Herpesvirales	Herpesviridae	Alphaherpesvirinae	Simplexvirus	Papiine herpesvirus 2			0.0473126
UPL	Viruses	dsDNA viruses, no RNA stage	Caudovirales	Myoviridae	Pbunalikevirus	Pseudomonas phage PB1				0.0473126
UPL	Viruses	dsDNA viruses, no RNA stage	Caudovirales	Siphoviridae	unclassified Siphoviridae	Mycobacterium phage CRB1				0.0473126
UPL	Viruses	dsDNA viruses, no RNA stage	Caudovirales	Siphoviridae	unclassified Siphoviridae	Clostridium phage phi3626				0.0473126
UPL	Viruses	dsDNA viruses, no RNA stage	Caudovirales	Siphoviridae	unclassified Siphoviridae	Mycobacterium phage Bobi				0.0473126
UPL	Viruses	dsDNA viruses, no RNA stage	Caudovirales	Myoviridae	Phikzlikevirus	Pseudomonas phage EL				0.0473126
UPL	Viruses	dsDNA viruses, no RNA stage	Caudovirales	Siphoviridae	unclassified Siphoviridae	Staphylococcus phage 53 sensu lato	Staphylococcus phage X2			0.0473126
UPL	Viruses	dsDNA viruses, no RNA stage	Caudovirales	Myoviridae	Bcepmulikevirus	Burkholderia phage phiE255				0.0473126
UPL	Viruses	dsDNA viruses, no RNA stage	Caudovirales	Myoviridae	unclassified Myoviridae	Deftia phage phiW-14				0.0473126
UPL	Viruses	dsDNA viruses, no RNA stage	Caudovirales	Siphoviridae	unclassified Siphoviridae	Rhodobacter phage RcapMu				0.0473126
UPL	Viruses	dsDNA viruses, no RNA stage	Caudovirales	Siphoviridae	unclassified Siphoviridae	Enterococcus phage IME_EF3				0.0473126
UPL	Viruses	dsDNA viruses, no RNA stage	Caudovirales	Myoviridae	Tevenvirinae	T4likevirus	unclassified T4-like viruses	Synechococcus phage S-PM2		0.0473126
UPL	Viruses	dsDNA viruses, no RNA stage	Caudovirales	Myoviridae	unclassified Myoviridae	Burkholderia phage KS10				0.0473126
UPL	Viruses	dsDNA viruses, no RNA stage	Caudovirales	Myoviridae	unclassified Myoviridae	Prochlorococcus phage P-SSM7				0.0473126
UPL	Viruses	dsDNA viruses, no RNA stage	Caudovirales	Siphoviridae	unclassified Siphoviridae	Pseudomonas phage JBD24				0.0473126
UPL	Viruses	dsDNA viruses, no RNA stage	Caudovirales	Myoviridae	unclassified Myoviridae	Synechococcus phage S-SSM4				0.0473126
UPL	Viruses	dsDNA viruses, no RNA stage	Caudovirales	Podoviridae	N4likevirus	unclassified N4likevirus	Vibrio phage JA-1			0.0473126
UPL	Viruses	dsDNA viruses, no RNA stage	Caudovirales	Podoviridae	Autographivirinae	unclassified Autographivirinae	Cyanophage 9515-10a			0.0473126
UPL	Viruses	ssDNA viruses	Inoviridae	Inovirus	unclassified Inovirus	Ralstonia phage RSM3				0.0473126
UPL	Viruses	ssDNA viruses	Inoviridae	unclassified Inoviridae	Ralstonia phage 1 NP-2014					0.0473126
UPL	Viruses	unclassified phages	Enterococcus phage EF62phi							0.0473126
UPL	Viruses	dsDNA viruses, no RNA stage	Caudovirales	Myoviridae	unclassified Myoviridae	Salmonella phage Marshall				0.0425814
UPL	Viruses	dsDNA viruses, no RNA stage	unclassified dsDNA viruses	unclassified archaeal dsDNA viruses	Haloviruses	Halovirus HCTV-2				0.0425814
UPL	Viruses	dsDNA viruses, no RNA stage	Caudovirales	Podoviridae	unassigned Podoviridae	Vibrio phage VpV262				0.0425814
UPL	Viruses	dsDNA viruses, no RNA stage	Caudovirales	Siphoviridae	unclassified Siphoviridae	Staphylococcus phage StauST398-1				0.0425814
UPL	Viruses	dsDNA viruses, no RNA stage	Caudovirales	Myoviridae	Tevenvirinae	T4likevirus	unclassified T4-like viruses	Klebsiella phage KP15		0.0425814
UPL	Viruses	dsDNA viruses, no RNA stage	Caudovirales	Siphoviridae	Lambdalikevirus	unclassified Lambda-like viruses	Bacillus phage SPP1			0.0425814
UPL	Viruses	dsDNA viruses, no RNA stage	unclassified dsDNA phages	Vibrio phage pYD21-A						0.0425814
UPL	Viruses	dsDNA viruses, no RNA stage	unclassified dsDNA phages	Sulfitobacter phage pCB2047-C						0.0425814
UPL	Viruses	dsDNA viruses, no RNA stage	Caudovirales	Siphoviridae	unclassified Siphoviridae	Cronobacter phage ENT39118				0.0425814
UPL	Viruses	dsDNA viruses, no RNA stage	Caudovirales	Siphoviridae	unclassified Siphoviridae	Lactobacillus phage ATCC 8014-B1				0.0425814
UPL	Viruses	dsDNA viruses, no RNA stage	Caudovirales	Myoviridae	unclassified Myoviridae	Rhodococcus phage E3				0.0425814
UPL	Viruses	dsDNA viruses, no RNA stage	Caudovirales	Myoviridae	unclassified Myoviridae	Klebsiella phage JD001				0.0425814
UPL	Viruses	dsDNA viruses, no RNA stage	Caudovirales	Siphoviridae	unclassified Siphoviridae	Archaeal BJ1 virus				0.0425814
UPL	Viruses	dsDNA viruses, no RNA stage	Caudovirales	Myoviridae	Pbunalikevirus	Pseudomonas phage LMA2				0.0425814
UPL	Viruses	dsDNA viruses, no RNA stage	Caudovirales	Siphoviridae	unclassified Siphoviridae	Bacillus phage BMBtp2				0.0425814
UPL	Viruses	dsDNA viruses, no RNA stage	Caudovirales	Siphoviridae	T5likevirus	Enterobacteria phage T5				0.0425814
UPL	Viruses	dsDNA viruses, no RNA stage	Caudovirales	Podoviridae	N4likevirus	unclassified N4likevirus	Erwinia phage vB_EamP-S6			0.0425814
UPL	Viruses	dsDNA viruses, no RNA stage	Caudovirales	unclassified Caudovirales	Salmonella phage ST64B					0.0425814
UPL	Viruses	dsDNA viruses, no RNA stage	Caudovirales	Siphoviridae	unclassified Siphoviridae	Enterobacteria phage EPS7				0.0425814
UPL	Viruses	dsDNA viruses, no RNA stage	Caudovirales	Siphoviridae	unclassified Siphoviridae	Cellulophaga phage phi18:1				0.0425814
UPL	Viruses	dsDNA viruses, no RNA stage	Caudovirales	Siphoviridae	unclassified Siphoviridae	Cellulophaga phage phi19:1				0.0425814
UPL	Viruses	dsDNA viruses, no RNA stage	Caudovirales	Siphoviridae	unclassified Siphoviridae	Mycobacterium phage Giles				0.0425814
UPL	Viruses	dsDNA viruses, no RNA stage	Caudovirales	Siphoviridae	unclassified Siphoviridae	Cellulophaga phage phiST				0.0425814
UPL	Viruses	dsDNA viruses, no RNA stage	Lipothrixviridae	Betalipothrixvirus	Acidianus filamentous virus 8					0.0425814
UPL	Viruses	dsDNA viruses, no RNA stage	Caudovirales	Myoviridae	Tevenvirinae	T4likevirus	unclassified T4-like viruses	Enterobacteria phage RB16		0.0425814
UPL	Viruses	dsDNA viruses, no RNA stage	Caudovirales	Myoviridae	Felixounalikevirus	Salmonella phage FelixO1				0.0425814
UPL	Viruses	dsDNA viruses, no RNA stage	Caudovirales	Myoviridae	Spounavirinae	Twortlikevirus	unclassified Twortlikevirus	Staphylococcus phage vB_SauM_Remus		0.0425814
UPL	Viruses	unclassified phages	Sodalis phage phiSG1							0.0425814
UPL	Viruses	dsDNA viruses, no RNA stage	Caudovirales	Siphoviridae	unclassified Siphoviridae	Mycobacterium phage Catdawg				0.0378501
UPL	Viruses	dsDNA viruses, no RNA stage	Caudovirales	unclassified Caudovirales	Bacillus virus 1					0.0378501
UPL	Viruses	dsDNA viruses, no RNA stage	Caudovirales	Myoviridae	unclassified Myoviridae	Bacillus phage BPS10C				0.0378501
UPL	Viruses	dsDNA viruses, no RNA stage	Caudovirales	Myoviridae	Tevenvirinae	T4likevirus	Aeromonas phage 31			0.0378501
UPL	Viruses	dsDNA viruses, no RNA stage	Caudovirales	Siphoviridae	unclassified Siphoviridae	Mycobacterium phage DNAIII				0.0378501
UPL	Viruses	dsDNA viruses, no RNA stage	Caudovirales	Siphoviridae	unclassified Siphoviridae	Rhodococcus phage RER2				0.0378501
UPL	Viruses	dsDNA viruses, no RNA stage	Caudovirales	Siphoviridae	unclassified Siphoviridae	Rhizobium phage vB_RglS_P106B				0.0378501
UPL	Viruses	dsDNA viruses, no RNA stage	Caudovirales	unclassified Caudovirales	Paenibacillus phage phiIBB_Pl23					0.0378501
UPL	Viruses	dsDNA viruses, no RNA stage	Caudovirales	Siphoviridae	unclassified Siphoviridae	Mycobacterium phage 32HC				0.0378501
UPL	Viruses	dsDNA viruses, no RNA stage	Caudovirales	Myoviridae	unclassified Myoviridae	Bacillus phage W.Ph.				0.0378501
UPL	Viruses	dsDNA viruses, no RNA stage	Caudovirales	Myoviridae	unclassified Myoviridae	Campylobacter phage CP21				0.0378501
UPL	Viruses	dsDNA viruses, no RNA stage	Caudovirales	unclassified Caudovirales	Acinetobacter phage IME_AB3					0.0378501
UPL	Viruses	dsDNA viruses, no RNA stage	unclassified dsDNA phages	Deep-sea thermophilic phage D6E						0.0378501
UPL	Viruses	dsDNA viruses, no RNA stage	Caudovirales	Podoviridae	Autographivirinae	unassigned Autographivirinae	Synechococcus phage P60			0.0378501
UPL	Viruses	dsDNA viruses, no RNA stage	Caudovirales	Podoviridae	unclassified Podoviridae	Cellulophaga phage phi13:2				0.0378501
UPL	Viruses	dsDNA viruses, no RNA stage	Caudovirales	Siphoviridae	unclassified Siphoviridae	Salmonella phage SS3e				0.0378501
UPL	Viruses	dsDNA viruses, no RNA stage	Caudovirales	Myoviridae	Peduovirinae	P2likevirus	Burkholderia phage phiE12-2			0.0378501
UPL	Viruses	dsDNA viruses, no RNA stage	Caudovirales	Podoviridae	Autographivirinae	T7likevirus	unclassified T7-like viruses	Salmonella phage Vi06		0.0378501
UPL	Viruses	dsDNA viruses, no RNA stage	Poxviridae	Entomopoxvirinae	Betaentomopoxvirus	Choristoneura biennis entomopoxvirus 'L'				0.0378501
UPL	Viruses	dsDNA viruses, no RNA stage	Iridoviridae	Iridovirus	unclassified Iridovirus	Invertebrate iridescent virus 9	Wiseana iridescent virus			0.0378501
UPL	Viruses	dsDNA viruses, no RNA stage	Caudovirales	Myoviridae	unclassified Myoviridae	Pseudomonas phage KPP12				0.0378501
UPL	Viruses	dsDNA viruses, no RNA stage	Caudovirales	Myoviridae	Spounavirinae	Twortlikevirus	Staphylococcus phage G1			0.0378501
UPL	Viruses	dsDNA viruses, no RNA stage	Caudovirales	Myoviridae	unclassified Myoviridae	Pseudomonas phage vB_PaeM_C2-10_Ab1				0.0378501
UPL	Viruses	dsDNA viruses, no RNA stage	Caudovirales	Siphoviridae	unclassified Siphoviridae	Streptococcus phage TP-778L				0.0378501
UPL	Viruses	dsDNA viruses, no RNA stage	Caudovirales	Podoviridae	Luz24likevirus	Pseudomonas phage LUZ24				0.0378501
UPL	Viruses	dsDNA viruses, no RNA stage	Caudovirales	Siphoviridae	unclassified Siphoviridae	Salmonella phage vB_SosS_Oslo				0.0378501
UPL	Viruses	dsDNA viruses, no RNA stage	Caudovirales	Siphoviridae	unclassified Siphoviridae	Actinoplanes phage phiAsp2				0.0378501
UPL	Viruses	dsDNA viruses, no RNA stage	Herpesvirales	Alloherpesviridae	Cyprinivirus	Cyprinid herpesvirus 1				0.0378501
UPL	Viruses	dsDNA viruses, no RNA stage	Caudovirales	Myoviridae	Peduovirinae	P2likevirus	Ralstonia phage RSA1			0.0378501
UPL	Viruses	dsDNA viruses, no RNA stage	unclassified dsDNA phages	Rhodobacter phage RcapNL						0.0378501
UPL	Viruses	dsDNA viruses, no RNA stage	Caudovirales	Siphoviridae	unclassified Siphoviridae	Synechococcus phage S-CBS1				0.0378501
UPL	Viruses	dsDNA viruses, no RNA stage	Caudovirales	Siphoviridae	unclassified Siphoviridae	Mycobacterium phage Saal				0.0331188
UPL	Viruses	dsDNA viruses, no RNA stage	Caudovirales	Siphoviridae	unclassified Siphoviridae	Mycobacterium phage Che9c				0.0331188
UPL	Viruses	dsDNA viruses, no RNA stage	Caudovirales	Siphoviridae	unclassified Siphoviridae	Mycobacterium phage Donovan				0.0331188
UPL	Viruses	dsDNA viruses, no RNA stage	Caudovirales	unclassified Caudovirales	Prochlorococcus phage Syn1					0.0331188
UPL	Viruses	dsDNA viruses, no RNA stage	Caudovirales	Siphoviridae	unclassified Siphoviridae	Mycobacterium phage Pacc40				0.0331188
UPL	Viruses	dsDNA viruses, no RNA stage	Caudovirales	Myoviridae	unclassified Myoviridae	Enterobacteria phage vB_EcoM-FV3				0.0331188
UPL	Viruses	dsDNA viruses, no RNA stage	unclassified dsDNA viruses	unclassified archaeal dsDNA viruses	Haloviruses	Halovirus HRTV-7				0.0331188
UPL	Viruses	dsDNA viruses, no RNA stage	Caudovirales	Siphoviridae	unclassified Siphoviridae	Enterococcus phage BC-611				0.0331188
UPL	Viruses	dsDNA viruses, no RNA stage	Caudovirales	Siphoviridae	unclassified Siphoviridae	Vibrio phage VH7D				0.0331188
UPL	Viruses	dsDNA viruses, no RNA stage	Caudovirales	Siphoviridae	unclassified Siphoviridae	Shigella phage EP23				0.0331188
UPL	Viruses	dsDNA viruses, no RNA stage	Caudovirales	Siphoviridae	unclassified Siphoviridae	Xanthomonas phage OP1				0.0331188
UPL	Viruses	dsDNA viruses, no RNA stage	Caudovirales	Podoviridae	unclassified Podoviridae	Pseudoalteromonas phage RIO-1				0.0331188
UPL	Viruses	dsDNA viruses, no RNA stage	Caudovirales	Myoviridae	Viunalikevirus	Shigella phage Ag3				0.0331188
UPL	Viruses	dsDNA viruses, no RNA stage	Caudovirales	Siphoviridae	unclassified Siphoviridae	Microbacterium phage Min1				0.0331188
UPL	Viruses	dsDNA viruses, no RNA stage	Caudovirales	Siphoviridae	unclassified Siphoviridae	Bacillus phage PM1				0.0331188
UPL	Viruses	dsDNA viruses, no RNA stage	Herpesvirales	Alloherpesviridae	Batrachovirus	Ranid herpesvirus 1				0.0331188
UPL	Viruses	dsDNA viruses, no RNA stage	Caudovirales	Myoviridae	Tevenvirinae	T4likevirus	unclassified T4-like viruses	Synechococcus phage syn9		0.0331188
UPL	Viruses	dsDNA viruses, no RNA stage	Caudovirales	Siphoviridae	unclassified Siphoviridae	Mycobacterium phage Graduation				0.0331188
UPL	Viruses	dsDNA viruses, no RNA stage	Caudovirales	Siphoviridae	unclassified Siphoviridae	Staphylococcus phage PH15				0.0331188
UPL	Viruses	dsDNA viruses, no RNA stage	Caudovirales	Siphoviridae	unclassified Siphoviridae	Xanthomonas phage Xp10				0.0331188
UPL	Viruses	dsDNA viruses, no RNA stage	Baculoviridae	Alphabaculovirus	Euproctis pseudoconspersa nucleopolyhedrovirus					0.0331188
UPL	Viruses	unclassified phages	Bacillus phage phBC6A51							0.0331188
UPL	Viruses	dsDNA viruses, no RNA stage	Caudovirales	Myoviridae	unclassified Myoviridae	Prochlorococcus phage P-HM1				0.0283876
UPL	Viruses	dsDNA viruses, no RNA stage	Herpesvirales	Herpesviridae	Gammaherpesvirinae	Lymphocryptovirus	Human herpesvirus 4			0.0283876
UPL	Viruses	dsDNA viruses, no RNA stage	Caudovirales	Siphoviridae	Phic3unalikevirus	unclassified Phic3unalikevirus	Streptomyces phage phiBT1			0.0283876
UPL	Viruses	dsDNA viruses, no RNA stage	Caudovirales	Siphoviridae	unclassified Siphoviridae	Lactobacillus phage Lc-Nu				0.0283876
UPL	Viruses	dsDNA viruses, no RNA stage	Caudovirales	Siphoviridae	unclassified Siphoviridae	Staphylococcus phage phi13				0.0283876
UPL	Viruses	dsDNA viruses, no RNA stage	Caudovirales	Myoviridae	Spounavirinae	Spounalikevirus	unclassified SPO1-like viruses	Listeria phage vB_LmoM_AG20		0.0283876
UPL	Viruses	dsDNA viruses, no RNA stage	Iridoviridae	Ranavirus	Frog virus 3					0.0283876
UPL	Viruses	dsDNA viruses, no RNA stage	Caudovirales	Myoviridae	unclassified Myoviridae	Thermus phage TMA				0.0283876
UPL	Viruses	dsDNA viruses, no RNA stage	Caudovirales	Siphoviridae	unclassified Siphoviridae	Bacillus phage BCJA1c				0.0283876
UPL	Viruses	dsDNA viruses, no RNA stage	Caudovirales	Podoviridae	unclassified Podoviridae	Shigella phage pSb-1				0.0283876
UPL	Viruses	dsDNA viruses, no RNA stage	Iridoviridae	Iridovirus	unclassified Iridovirus	Invertebrate iridovirus 22				0.0283876
UPL	Viruses	dsDNA viruses, no RNA stage	Herpesvirales	Herpesviridae	Betaherpesvirinae	Muromegalovirus	Murid herpesvirus 1			0.0283876
UPL	Viruses	dsDNA viruses, no RNA stage	Caudovirales	Myoviridae	Tevenvirinae	T4likevirus	unclassified T4-like viruses	Acinetobacter phage Acj61		0.0283876
UPL	Viruses	dsDNA viruses, no RNA stage	unclassified dsDNA viruses	Sulfolobus monocaudavirus SMV1						0.0283876
UPL	Viruses	dsDNA viruses, no RNA stage	Caudovirales	Siphoviridae	unclassified Siphoviridae	Brochothrix phage BL3				0.0283876
UPL	Viruses	dsDNA viruses, no RNA stage	Herpesvirales	Alloherpesviridae	Cyprinivirus	Cyprinid herpesvirus 3				0.0283876
UPL	Viruses	dsDNA viruses, no RNA stage	Caudovirales	Siphoviridae	Lambdalikevirus	unclassified Lambda-like viruses	Enterobacteria phage HK225			0.0283876
UPL	Viruses	dsDNA viruses, no RNA stage	Caudovirales	Podoviridae	unclassified Podoviridae	Pelagibacter phage HTVC019P				0.0283876
UPL	Viruses	dsDNA viruses, no RNA stage	Caudovirales	Myoviridae	unclassified Myoviridae	Klebsiella phage 0507-KN2-1				0.0283876
UPL	Viruses	dsDNA viruses, no RNA stage	Lipothrixviridae	Betalipothrixvirus	Acidianus filamentous virus 9					0.0283876
UPL	Viruses	dsDNA viruses, no RNA stage	Caudovirales	unclassified Caudovirales	Mycobacterium phage Ardmore					0.0283876
UPL	Viruses	dsDNA viruses, no RNA stage	Herpesvirales	Herpesviridae	Alphaherpesvirinae	Varicellovirus	Human herpesvirus 3			0.0283876
UPL	Viruses	dsDNA viruses, no RNA stage	Caudovirales	Siphoviridae	unclassified Siphoviridae	Mycobacterium phage TM4				0.0283876
UPL	Viruses	dsDNA viruses, no RNA stage	Caudovirales	Siphoviridae	unclassified Siphoviridae	Gordonia phage GTE2				0.0283876
UPL	Viruses	dsDNA viruses, no RNA stage	Caudovirales	Myoviridae	Tevenvirinae	T4likevirus	unclassified T4-like viruses	Synechococcus phage S-MbCM6		0.0283876
UPL	Viruses	dsDNA viruses, no RNA stage	Caudovirales	Siphoviridae	unclassified Siphoviridae	Riemerella phage RAP44				0.0283876
UPL	Viruses	dsDNA viruses, no RNA stage	Salterprovirus	unclassified Salterprovirus	His2 virus					0.0283876
UPL	Viruses	dsDNA viruses, no RNA stage	Caudovirales	Siphoviridae	unclassified Siphoviridae	Lactobacillus phage phiLdb				0.0283876
UPL	Viruses	dsDNA viruses, no RNA stage	Caudovirales	unclassified Caudovirales	Bacillus phage Pony					0.0283876
UPL	Viruses	dsDNA viruses, no RNA stage	Poxviridae	Entomopoxvirinae	unclassified Entomopoxvirinae	Melanoplus sanguinipes entomopoxvirus				0.0283876
UPL	Viruses	dsDNA viruses, no RNA stage	Caudovirales	Myoviridae	Pbunalikevirus	Pseudomonas phage LBL3				0.0283876
UPL	Viruses	dsDNA viruses, no RNA stage	Caudovirales	unclassified Caudovirales	Bacillus phage phiNIT1					0.0283876
UPL	Viruses	Retro-transcribing viruses	Caulimoviridae	Badnavirus	Taro bacilliform virus					0.0283876
UPL	Viruses	ssDNA viruses	Anelloviridae	Alphatorquevirus	Torque teno virus 6					0.0283876
UPL	Viruses	ssDNA viruses	Microviridae	Gokushovirinae	unclassified Gokushovirinae	Marine gokushovirus				0.0283876
UPL	Viruses	ssRNA viruses	ssRNA positive-strand viruses, no DNA stage	unclassified ssRNA positive-strand viruses	Sclerophthora macrospora virus A					0.0283876
UPL	Viruses	dsDNA viruses, no RNA stage	Caudovirales	Podoviridae	unclassified Podoviridae	Acinetobacter phage Abp1				0.0236563
UPL	Viruses	dsDNA viruses, no RNA stage	Caudovirales	Siphoviridae	unclassified Siphoviridae	Staphylococcus phage StB20				0.0236563
UPL	Viruses	dsDNA viruses, no RNA stage	Caudovirales	Siphoviridae	unclassified Siphoviridae	Listeria phage A006				0.0236563
UPL	Viruses	dsDNA viruses, no RNA stage	Herpesvirales	Alloherpesviridae	Batrachovirus	Ranid herpesvirus 2				0.0236563
UPL	Viruses	dsDNA viruses, no RNA stage	Caudovirales	Siphoviridae	unclassified Siphoviridae	Mycobacterium phage Jolie2				0.0236563
UPL	Viruses	dsDNA viruses, no RNA stage	Caudovirales	Myoviridae	unclassified Myoviridae	Synechococcus phage S-ShM2				0.0236563
UPL	Viruses	dsDNA viruses, no RNA stage	Caudovirales	unclassified Caudovirales	Bacillus phage Grass					0.0236563
UPL	Viruses	dsDNA viruses, no RNA stage	Caudovirales	Siphoviridae	unclassified Siphoviridae	Streptococcus phage 5093				0.0236563
UPL	Viruses	dsDNA viruses, no RNA stage	Caudovirales	Siphoviridae	unclassified Siphoviridae	Mycobacterium phage Adler				0.0236563
UPL	Viruses	dsDNA viruses, no RNA stage	unclassified dsDNA viruses	unclassified archaeal dsDNA viruses	Haloviruses	Halovirus HRTV-5				0.0236563
UPL	Viruses	dsDNA viruses, no RNA stage	Caudovirales	Podoviridae	unclassified Podoviridae	Cellulophaga phage phi18:3				0.0236563
UPL	Viruses	dsDNA viruses, no RNA stage	Caudovirales	Podoviridae	unclassified Podoviridae	Escherichia phage KBNP1711				0.0236563
UPL	Viruses	dsDNA viruses, no RNA stage	Caudovirales	Podoviridae	Autographivirinae	T7likevirus	unclassified T7-like viruses	Pseudomonas phage phiIBB-PF7A		0.0236563
UPL	Viruses	dsDNA viruses, no RNA stage	Caudovirales	Siphoviridae	unclassified Siphoviridae	Mycobacterium phage Wheeler				0.0236563
UPL	Viruses	dsDNA viruses, no RNA stage	Rudiviridae	Rudivirus	Sulfolobus islandicus rod-shaped virus 2					0.0236563
UPL	Viruses	dsDNA viruses, no RNA stage	Caudovirales	Podoviridae	Autographivirinae	Phikmvlikevirus	Pantoea phage LIMEzero			0.0236563
UPL	Viruses	dsDNA viruses, no RNA stage	Caudovirales	Myoviridae	unclassified Myoviridae	Enterobacteria phage phiEcoM-GJ1				0.0236563
UPL	Viruses	dsDNA viruses, no RNA stage	Caudovirales	Siphoviridae	unclassified Siphoviridae	Lactococcus phage bIL286				0.0236563
UPL	Viruses	dsDNA viruses, no RNA stage	Nimaviridae	Whispovirus	White spot syndrome virus	Shrimp white spot syndrome virus				0.0236563
UPL	Viruses	dsDNA viruses, no RNA stage	Caudovirales	Myoviridae	unclassified Myoviridae	Bacillus phage Troll				0.0236563
UPL	Viruses	dsDNA viruses, no RNA stage	Caudovirales	Myoviridae	unclassified Myoviridae	Pseudomonas phage PAK_P4				0.0236563
UPL	Viruses	dsDNA viruses, no RNA stage	Poxviridae	Chordopoxvirinae	Avipoxvirus	Canarypox virus				0.0236563
UPL	Viruses	dsDNA viruses, no RNA stage	Caudovirales	Podoviridae	N4likevirus	unclassified N4likevirus	Escherichia phage vB_EcoP_G7C			0.0236563
UPL	Viruses	dsDNA viruses, no RNA stage	Caudovirales	Siphoviridae	Lambdalikevirus	unclassified Lambda-like viruses	Streptomyces phage VWB			0.0236563
UPL	Viruses	dsDNA viruses, no RNA stage	Caudovirales	Siphoviridae	unclassified Siphoviridae	Bacillus phage Glittering				0.0236563
UPL	Viruses	dsDNA viruses, no RNA stage	Caudovirales	Siphoviridae	unclassified Siphoviridae	Pseudomonas phage MP1412				0.0236563
UPL	Viruses	dsDNA viruses, no RNA stage	Caudovirales	Siphoviridae	Lambdalikevirus	unclassified Lambda-like viruses	Burkholderia phage phi644-2			0.0236563
UPL	Viruses	dsDNA viruses, no RNA stage	Caudovirales	Siphoviridae	unclassified Siphoviridae	Methanobacterium phage psiM2				0.0236563
UPL	Viruses	dsDNA viruses, no RNA stage	Polydnaviridae	Ichnovirus	Glypta fumiferanae ichnovirus					0.0236563
UPL	Viruses	dsDNA viruses, no RNA stage	Phycodnaviridae	unclassified Phycodnaviridae	Ostreococcus tauri virus 2					0.0236563
UPL	Viruses	dsDNA viruses, no RNA stage	Caudovirales	Myoviridae	unclassified Myoviridae	Enterobacteria phage 4MG				0.0236563
UPL	Viruses	dsDNA viruses, no RNA stage	Caudovirales	Siphoviridae	Lambdalikevirus	unclassified Lambda-like viruses	Escherichia phage HK639			0.0236563
UPL	Viruses	dsDNA viruses, no RNA stage	Caudovirales	Siphoviridae	unclassified Siphoviridae	Mycobacterium phage KBG				0.0236563
UPL	Viruses	dsDNA viruses, no RNA stage	Caudovirales	unclassified Caudovirales	Thermus phage phi OH2					0.0236563
UPL	Viruses	dsDNA viruses, no RNA stage	Caudovirales	Siphoviridae	unclassified Siphoviridae	Klebsiella phage phiKO2				0.0236563
UPL	Viruses	dsDNA viruses, no RNA stage	Caudovirales	Myoviridae	unclassified Myoviridae	Prochlorococcus phage P-HM2				0.0236563
UPL	Viruses	dsDNA viruses, no RNA stage	Caudovirales	Myoviridae	Tevenvirinae	T4likevirus	unclassified T4-like viruses	Klebsiella phage KP27		0.0236563
UPL	Viruses	dsDNA viruses, no RNA stage	Caudovirales	Siphoviridae	unclassified Siphoviridae	Mycobacterium phage Adzzy				0.0236563
UPL	Viruses	dsDNA viruses, no RNA stage	Caudovirales	Podoviridae	unclassified Podoviridae	Cellulophaga phage phi46:3				0.0236563
UPL	Viruses	ssDNA viruses	unclassified ssDNA viruses	Sclerotinia sclerotiorum hypovirulence associated DNA virus 1						0.0236563
UPL	Viruses	ssDNA viruses	Inoviridae	Inovirus	unclassified Inovirus	Propionibacterium phage B5				0.0236563
UPL	Viruses	ssRNA viruses	ssRNA positive-strand viruses, no DNA stage	Tombusviridae	Avenavirus	Oat chlorotic stunt virus				0.0236563
UPL	Viruses	dsDNA viruses, no RNA stage	Caudovirales	Siphoviridae	unclassified Siphoviridae	Lactococcus phage bIL312				0.0189251
UPL	Viruses	dsDNA viruses, no RNA stage	Poxviridae	Chordopoxvirinae	Crocodylidpoxvirus	Nile crocodilepox virus				0.0189251
UPL	Viruses	dsDNA viruses, no RNA stage	Caudovirales	Myoviridae	unclassified Myoviridae	Burkholderia phage ST79				0.0189251
UPL	Viruses	dsDNA viruses, no RNA stage	Caudovirales	Siphoviridae	unclassified Siphoviridae	Clostridium phage phi8074-B1				0.0189251
UPL	Viruses	dsDNA viruses, no RNA stage	Caudovirales	Myoviridae	unclassified Myoviridae	Vibrio phage vB_VpaM_MAR				0.0189251
UPL	Viruses	dsDNA viruses, no RNA stage	Caudovirales	Siphoviridae	unclassified Siphoviridae	Mycobacterium phage Fredward				0.0189251
UPL	Viruses	dsDNA viruses, no RNA stage	Baculoviridae	Alphabaculovirus	Choristoneura fumiferana multiple nucleopolyhedrovirus					0.0189251
UPL	Viruses	dsDNA viruses, no RNA stage	Caudovirales	Siphoviridae	unclassified Siphoviridae	Pseudomonas phage D3				0.0189251
UPL	Viruses	dsDNA viruses, no RNA stage	Caudovirales	Podoviridae	unclassified Podoviridae	Pseudomonas phage Bf7				0.0189251
UPL	Viruses	dsDNA viruses, no RNA stage	Caudovirales	Siphoviridae	unclassified Siphoviridae	Mycobacterium phage Newman				0.0189251
UPL	Viruses	dsDNA viruses, no RNA stage	Adenoviridae	Aviadenovirus	Fowl adenovirus E					0.0189251
UPL	Viruses	dsDNA viruses, no RNA stage	Herpesvirales	Herpesviridae	Alphaherpesvirinae	Simplexvirus	Cercopithecine herpesvirus 2			0.0189251
UPL	Viruses	dsDNA viruses, no RNA stage	Caudovirales	Siphoviridae	unclassified Siphoviridae	Mycobacterium phage PLot				0.0189251
UPL	Viruses	dsDNA viruses, no RNA stage	Caudovirales	Siphoviridae	unclassified Siphoviridae	Mycobacterium phage Dumbo				0.0189251
UPL	Viruses	dsDNA viruses, no RNA stage	Caudovirales	Siphoviridae	Lambdalikevirus	unclassified Lambda-like viruses	Stx2-converting phage 1717			0.0189251
UPL	Viruses	dsDNA viruses, no RNA stage	Caudovirales	Podoviridae	Autographivirinae	T7likevirus	unclassified T7-like viruses	Enterobacteria phage EcoDS1		0.0189251
UPL	Viruses	dsDNA viruses, no RNA stage	Caudovirales	Siphoviridae	unclassified Siphoviridae	Salmonella phage SETP3				0.0189251
UPL	Viruses	dsDNA viruses, no RNA stage	Caudovirales	Myoviridae	unclassified Myoviridae	Thermus phage phiYS40				0.0189251
UPL	Viruses	dsDNA viruses, no RNA stage	Baculoviridae	Alphabaculovirus	Trichoplusia ni single nucleopolyhedrovirus					0.0189251
UPL	Viruses	dsDNA viruses, no RNA stage	Caudovirales	Podoviridae	unclassified Podoviridae	Brucella phage Tb				0.0189251
UPL	Viruses	dsDNA viruses, no RNA stage	Caudovirales	Myoviridae	unclassified Myoviridae	Salmonella phage PVP-SE1				0.0189251
UPL	Viruses	dsDNA viruses, no RNA stage	Caudovirales	Podoviridae	unassigned Podoviridae	Cellulophaga phage phi17:2				0.0189251
UPL	Viruses	dsDNA viruses, no RNA stage	Caudovirales	Siphoviridae	unclassified Siphoviridae	Cjw1-like phages	Mycobacterium phage Cjw1			0.0189251
UPL	Viruses	dsDNA viruses, no RNA stage	Caudovirales	Myoviridae	Peduovirinae	P2likevirus	Burkholderia phage phi52237			0.0189251
UPL	Viruses	dsDNA viruses, no RNA stage	Caudovirales	Siphoviridae	unclassified Siphoviridae	Gordonia phage GTE7				0.0189251
UPL	Viruses	dsDNA viruses, no RNA stage	Caudovirales	Siphoviridae	unclassified Siphoviridae	Xanthomonas phage Xop411				0.0189251
UPL	Viruses	dsDNA viruses, no RNA stage	Caudovirales	Siphoviridae	unclassified Siphoviridae	Salmonella phage SETP13				0.0189251
UPL	Viruses	dsDNA viruses, no RNA stage	Caudovirales	Podoviridae	unclassified Podoviridae	Bacteriophage APSE-2				0.0189251
UPL	Viruses	dsDNA viruses, no RNA stage	Poxviridae	Entomopoxvirinae	Betaentomopoxvirus	Amsacta moorei entomopoxvirus 'L'				0.0189251
UPL	Viruses	dsDNA viruses, no RNA stage	Caudovirales	Siphoviridae	unclassified Siphoviridae	Lactobacillus phage Lv-1				0.0189251
UPL	Viruses	dsDNA viruses, no RNA stage	Caudovirales	Myoviridae	unclassified Myoviridae	Vibrio phage ICP1				0.0189251
UPL	Viruses	dsDNA viruses, no RNA stage	Caudovirales	Myoviridae	Tevenvirinae	T4likevirus	unclassified T4-like viruses	Aeromonas phage Aes012		0.0189251
UPL	Viruses	dsDNA viruses, no RNA stage	Caudovirales	Myoviridae	unclassified Myoviridae	Clostridium phage phiMMP02				0.0189251
UPL	Viruses	dsDNA viruses, no RNA stage	Caudovirales	Myoviridae	unclassified Myoviridae	Campylobacter phage CP81	Campylobacter phage CPX			0.0189251
UPL	Viruses	dsDNA viruses, no RNA stage	Caudovirales	Siphoviridae	unclassified Siphoviridae	Salmonella phage SETP7				0.0189251
UPL	Viruses	dsDNA viruses, no RNA stage	Caudovirales	Podoviridae	Autographivirinae	T7likevirus	unclassified T7-like viruses	Vibrio phage ICP3		0.0189251
UPL	Viruses	dsDNA viruses, no RNA stage	Caudovirales	Podoviridae	Autographivirinae	T7likevirus	unclassified T7-like viruses	Pseudomonas phage phi15		0.0189251
UPL	Viruses	dsDNA viruses, no RNA stage	Caudovirales	Siphoviridae	unclassified Siphoviridae	Shigella phage pSf-1				0.0189251
UPL	Viruses	dsDNA viruses, no RNA stage	Caudovirales	Myoviridae	unclassified Myoviridae	Enterobacteria phage SfV				0.0189251
UPL	Viruses	dsDNA viruses, no RNA stage	Caudovirales	Myoviridae	I3likevirus	unclassified I3-like viruses	Mycobacterium phage Gizmo			0.0189251
UPL	Viruses	dsDNA viruses, no RNA stage	Caudovirales	Myoviridae	Mulikevirus	Enterobacteria phage Mu				0.0189251
UPL	Viruses	dsDNA viruses, no RNA stage	Caudovirales	Podoviridae	N4likevirus	unclassified N4likevirus	Acinetobacter phage Presley			0.0189251
UPL	Viruses	dsDNA viruses, no RNA stage	Caudovirales	Podoviridae	unassigned Podoviridae	Phormidium phage Pf-WMP4				0.0189251
UPL	Viruses	dsDNA viruses, no RNA stage	Caudovirales	Siphoviridae	unclassified Siphoviridae	Burkholderia phage KL1				0.0189251
UPL	Viruses	dsDNA viruses, no RNA stage	Caudovirales	Siphoviridae	unclassified Siphoviridae	Bacillus phage Andromeda				0.0189251
UPL	Viruses	dsDNA viruses, no RNA stage	Adenoviridae	Mastadenovirus	Human adenovirus E	Chimpanzee adenovirus Y25				0.0189251
UPL	Viruses	dsDNA viruses, no RNA stage	Caudovirales	Siphoviridae	unclassified Siphoviridae	Staphylococcus phage phiN315				0.0189251
UPL	Viruses	dsDNA viruses, no RNA stage	Caudovirales	Myoviridae	unclassified Myoviridae	Shigella phage SfII				0.0189251
UPL	Viruses	dsDNA viruses, no RNA stage	Caudovirales	Siphoviridae	unclassified Siphoviridae	Streptococcus phage Sfi19				0.0189251
UPL	Viruses	dsDNA viruses, no RNA stage	Caudovirales	Siphoviridae	Phic3unalikevirus	Streptomyces phage phiC31				0.0189251
UPL	Viruses	dsDNA viruses, no RNA stage	Asfarviridae	Asfivirus	African swine fever virus					0.0189251
UPL	Viruses	dsDNA viruses, no RNA stage	Baculoviridae	Alphabaculovirus	Spodoptera exigua multiple nucleopolyhedrovirus					0.0189251
UPL	Viruses	dsDNA viruses, no RNA stage	Caudovirales	Siphoviridae	unclassified Siphoviridae	Mycobacterium phage Konstantine				0.0189251
UPL	Viruses	Retro-transcribing viruses	Caulimoviridae	Badnavirus	unclassified Badnavirus	Bougainvillea spectabilis chlorotic vein-banding virus				0.0189251
UPL	Viruses	ssDNA viruses	unclassified ssDNA viruses	Cellulophaga phage phi48:2						0.0189251
UPL	Viruses	unclassified phages	Bacillus phage phBC6A52							0.0189251
UPL	Viruses	unclassified phages	Edwardsiella phage KF-1							0.0189251
UPL	Viruses	unclassified phages	Streptococcus pyogenes phage 315.4							0.0189251
UPL	Viruses	dsDNA viruses, no RNA stage	Caudovirales	Podoviridae	Autographivirinae	T7likevirus	Kluyvera phage Kvp1			0.0141938
UPL	Viruses	dsDNA viruses, no RNA stage	Caudovirales	unclassified Caudovirales	Bacillus phage phiAGATE					0.0141938
UPL	Viruses	dsDNA viruses, no RNA stage	unclassified dsDNA phages	Cyanophage KBS-P-1A						0.0141938
UPL	Viruses	dsDNA viruses, no RNA stage	Caudovirales	Podoviridae	Autographivirinae	T7likevirus	unclassified T7-like viruses	Yersinia phage phiYeO3-12		0.0141938
UPL	Viruses	dsDNA viruses, no RNA stage	Caudovirales	Siphoviridae	unclassified Siphoviridae	Enterococcus phage phiFL3A				0.0141938
UPL	Viruses	dsDNA viruses, no RNA stage	Caudovirales	Myoviridae	I3likevirus	unclassified I3-like viruses	Mycobacterium phage ScottMcG			0.0141938
UPL	Viruses	dsDNA viruses, no RNA stage	Caudovirales	Podoviridae	Autographivirinae	Phikmvlikevirus	unclassified phiKMV-like phages	Pseudomonas phage phi-2		0.0141938
UPL	Viruses	dsDNA viruses, no RNA stage	unclassified dsDNA viruses	unclassified archaeal dsDNA viruses	Haloviruses	Halovirus HGTV-1				0.0141938
UPL	Viruses	dsDNA viruses, no RNA stage	Caudovirales	Myoviridae	unclassified Myoviridae	Escherichia phage rv5				0.0141938
UPL	Viruses	dsDNA viruses, no RNA stage	Caudovirales	Myoviridae	unclassified Myoviridae	Halocynthia phage JM-2012				0.0141938
UPL	Viruses	dsDNA viruses, no RNA stage	Caudovirales	Podoviridae	unclassified Podoviridae	Vibrio phage VPMS1				0.0141938
UPL	Viruses	dsDNA viruses, no RNA stage	Caudovirales	Podoviridae	unclassified Podoviridae	Salmonella phage 7-11				0.0141938
UPL	Viruses	dsDNA viruses, no RNA stage	Caudovirales	Podoviridae	Luz24likevirus	unclassified Luz24likevirus	Pseudomonas phage MR299-2	Pseudomonas phage vB_PaeP_C1-14_Or	Pseudomonas phage vB_PaeP_p2-10_Or1	0.0141938
UPL	Viruses	dsDNA viruses, no RNA stage	Herpesvirales	Herpesviridae	Betaherpesvirinae	Muromegalovirus	Murid herpesvirus 2			0.0141938
UPL	Viruses	dsDNA viruses, no RNA stage	Caudovirales	Siphoviridae	unclassified Siphoviridae	Bacillus phage Riggi				0.0141938
UPL	Viruses	dsDNA viruses, no RNA stage	Caudovirales	Siphoviridae	unclassified Siphoviridae	Listeria phage 2389				0.0141938
UPL	Viruses	dsDNA viruses, no RNA stage	Caudovirales	Siphoviridae	unclassified Siphoviridae	Stenotrophomonas phage S1				0.0141938
UPL	Viruses	dsDNA viruses, no RNA stage	Caudovirales	Siphoviridae	N15likevirus	Enterobacteria phage N15				0.0141938
UPL	Viruses	dsDNA viruses, no RNA stage	Caudovirales	Siphoviridae	unclassified Siphoviridae	Mycobacterium phage Tweety				0.0141938
UPL	Viruses	dsDNA viruses, no RNA stage	Caudovirales	Myoviridae	unclassified Myoviridae	Vibrio phage CP-T1				0.0141938
UPL	Viruses	dsDNA viruses, no RNA stage	Caudovirales	Myoviridae	unclassified Myoviridae	Synechococcus phage S-SM1				0.0141938
UPL	Viruses	dsDNA viruses, no RNA stage	Caudovirales	Myoviridae	Tevenvirinae	T4likevirus	unclassified T4-like viruses	Enterobacteria phage vB_EcoM_ACG-C40		0.0141938
UPL	Viruses	dsDNA viruses, no RNA stage	Caudovirales	Siphoviridae	unclassified Siphoviridae	Mycobacterium phage Butters				0.0141938
UPL	Viruses	dsDNA viruses, no RNA stage	Caudovirales	Siphoviridae	unclassified Siphoviridae	Colwellia phage 9A				0.0141938
UPL	Viruses	dsDNA viruses, no RNA stage	Caudovirales	Myoviridae	Spounavirinae	unassigned Spounavirinae	Lactobacillus phage LP65			0.0141938
UPL	Viruses	dsDNA viruses, no RNA stage	Caudovirales	Siphoviridae	unclassified Siphoviridae	Lactococcus phage 949				0.0141938
UPL	Viruses	dsDNA viruses, no RNA stage	Caudovirales	Siphoviridae	Phic3unalikevirus	unclassified Phic3unalikevirus	Streptomyces phage phiSASD1			0.0141938
UPL	Viruses	dsDNA viruses, no RNA stage	Iridoviridae	Lymphocystivirus	unclassified Lymphocystivirus	Lymphocystis disease virus - isolate China				0.0141938
UPL	Viruses	dsDNA viruses, no RNA stage	Caudovirales	Myoviridae	Viunalikevirus	Salmonella phage SFP10				0.0141938
UPL	Viruses	dsDNA viruses, no RNA stage	Caudovirales	Myoviridae	unclassified Myoviridae	Shewanella phage Spp001				0.0141938
UPL	Viruses	dsDNA viruses, no RNA stage	Baculoviridae	Alphabaculovirus	unclassified Nucleopolyhedrovirus	Spodoptera litura nucleopolyhedrovirus II				0.0141938
UPL	Viruses	dsDNA viruses, no RNA stage	Caudovirales	Podoviridae	Autographivirinae	unassigned Autographivirinae	Synechococcus phage Syn5			0.0141938
UPL	Viruses	dsDNA viruses, no RNA stage	unclassified dsDNA phages	Thermus phage P23-77						0.0141938
UPL	Viruses	dsDNA viruses, no RNA stage	Caudovirales	Siphoviridae	unclassified Siphoviridae	Enterobacteria phage Chi				0.0141938
UPL	Viruses	dsDNA viruses, no RNA stage	Caudovirales	Myoviridae	Tevenvirinae	T4likevirus	unclassified T4-like viruses	Enterobacteria phage RB43		0.0141938
UPL	Viruses	dsDNA viruses, no RNA stage	Caudovirales	Myoviridae	unclassified Myoviridae	Campylobacter phage CP30A				0.0141938
UPL	Viruses	dsDNA viruses, no RNA stage	Caudovirales	Myoviridae	unclassified Myoviridae	Pectobacterium phage ZF40				0.0141938
UPL	Viruses	dsDNA viruses, no RNA stage	Caudovirales	Siphoviridae	unclassified Siphoviridae	Staphylococcus prophage phiPV83				0.0141938
UPL	Viruses	dsDNA viruses, no RNA stage	Caudovirales	Siphoviridae	unclassified Siphoviridae	Lactococcus phage 1706				0.0141938
UPL	Viruses	dsDNA viruses, no RNA stage	Caudovirales	Siphoviridae	unclassified Siphoviridae	Mycobacterium phage Crossroads				0.0141938
UPL	Viruses	dsDNA viruses, no RNA stage	Caudovirales	Myoviridae	unclassified Myoviridae	Pseudomonas phage NH-4				0.0141938
UPL	Viruses	dsDNA viruses, no RNA stage	Caudovirales	Siphoviridae	Lambdalikevirus	unclassified Lambda-like viruses	Stx2 converting phage II			0.0141938
UPL	Viruses	dsDNA viruses, no RNA stage	unclassified dsDNA viruses	unclassified archaeal dsDNA viruses	Haloviruses	Halovirus HSTV-1				0.0141938
UPL	Viruses	dsDNA viruses, no RNA stage	Poxviridae	Chordopoxvirinae	Suipoxvirus	Swinepox virus				0.0141938
UPL	Viruses	dsDNA viruses, no RNA stage	Caudovirales	Myoviridae	unclassified Myoviridae	Synechococcus phage Syn19				0.0141938
UPL	Viruses	dsDNA viruses, no RNA stage	Caudovirales	Siphoviridae	unclassified Siphoviridae	Xanthomonas phage phiL7				0.0141938
UPL	Viruses	dsDNA viruses, no RNA stage	Caudovirales	Siphoviridae	unclassified Siphoviridae	Streptococcus phage SMP				0.0141938
UPL	Viruses	dsDNA viruses, no RNA stage	Caudovirales	Podoviridae	unassigned Podoviridae	Cellulophaga phage phi19:3				0.0141938
UPL	Viruses	Retro-transcribing viruses	Retroviridae	unclassified Retroviridae	Atlantic salmon swim bladder sarcoma virus					0.0141938
UPL	Viruses	ssDNA viruses	Microviridae	Gokushovirinae	Chlamydiamicrovirus	unclassified Chlamydiamicrovirus	Chlamydia phage 4			0.0141938
UPL	Viruses	ssDNA viruses	unclassified ssDNA viruses	Circovirus-like genome CB-B						0.0141938
UPL	Viruses	ssDNA viruses	Microviridae	Gokushovirinae	Chlamydiamicrovirus	Chlamydia phage 2				0.0141938
UPL	Viruses	ssRNA viruses	ssRNA positive-strand viruses, no DNA stage	Tombusviridae	Tombusvirus	unclassified Tombusvirus	Lettuce necrotic stunt virus			0.0141938
UPL	Viruses	ssRNA viruses	ssRNA positive-strand viruses, no DNA stage	Tombusviridae	Carmovirus	Turnip crinkle virus				0.0141938
UPL	Viruses	ssRNA viruses	ssRNA positive-strand viruses, no DNA stage	Tombusviridae	Betanecrovirus	Tobacco necrosis virus D				0.0141938
UPL	Viruses	ssRNA viruses	ssRNA positive-strand viruses, no DNA stage	Ourmiavirus	Ourmia melon virus					0.0141938
UPL	Viruses	ssRNA viruses	ssRNA positive-strand viruses, no DNA stage	Tombusviridae	Alphanecrovirus	Olive latent virus 1				0.0141938
UPL	Viruses	unclassified phages	Phage Gifsy-1							0.0141938
UPL	Viruses	unclassified phages	Enterobacteria phage HK544							0.0141938
UPL	Viruses	unclassified phages	Streptococcus pyogenes phage 315.3							0.0141938
UPL	Viruses	unclassified phages	Staphylococcus phage SpaA1							0.0141938
UPL	Viruses	unclassified phages	Rhodococcus phage REQ2							0.0141938
UPL	Viruses	unclassified phages	Listeria phage P70							0.0141938
UPL	Viruses	dsDNA viruses, no RNA stage	Baculoviridae	Betabaculovirus	Cryptophlebia leucotreta granulovirus					0.00946253
UPL	Viruses	dsDNA viruses, no RNA stage	Caudovirales	Siphoviridae	unclassified Siphoviridae	Mycobacterium phage Lockley				0.00946253
UPL	Viruses	dsDNA viruses, no RNA stage	Poxviridae	Chordopoxvirinae	Leporipoxvirus	Myxoma virus				0.00946253
UPL	Viruses	dsDNA viruses, no RNA stage	Caudovirales	Siphoviridae	unclassified Siphoviridae	Lactococcus phage BM13				0.00946253
UPL	Viruses	dsDNA viruses, no RNA stage	Herpesvirales	Herpesviridae	Gammaherpesvirinae	Rhadinovirus	Human herpesvirus 8			0.00946253
UPL	Viruses	dsDNA viruses, no RNA stage	Caudovirales	Siphoviridae	unclassified Siphoviridae	Mycobacterium phage Hamulus				0.00946253
UPL	Viruses	dsDNA viruses, no RNA stage	Caudovirales	Siphoviridae	unclassified Siphoviridae	Clostridium phage PhiS63				0.00946253
UPL	Viruses	dsDNA viruses, no RNA stage	unclassified dsDNA viruses	Nudivirus	Gryllus bimaculatus nudivirus					0.00946253
UPL	Viruses	dsDNA viruses, no RNA stage	Caudovirales	Myoviridae	unclassified Myoviridae	Pseudomonas phage OBP				0.00946253
UPL	Viruses	dsDNA viruses, no RNA stage	Caudovirales	Podoviridae	unclassified Podoviridae	Liberibacter phage SC2				0.00946253
UPL	Viruses	dsDNA viruses, no RNA stage	Caudovirales	Siphoviridae	unclassified Siphoviridae	Lactococcus phage phiL47				0.00946253
UPL	Viruses	dsDNA viruses, no RNA stage	unclassified dsDNA phages	Staphylococcus phage ROSA						0.00946253
UPL	Viruses	dsDNA viruses, no RNA stage	Caudovirales	Myoviridae	Bcep78likevirus	Burkholderia phage BcepNY3				0.00946253
UPL	Viruses	dsDNA viruses, no RNA stage	Corticoviridae	Corticovirus	Pseudoalteromonas phage PM2					0.00946253
UPL	Viruses	dsDNA viruses, no RNA stage	Caudovirales	Myoviridae	Peduovirinae	P2likevirus	unclassified P2-like viruses	Salmonella phage Fels-2		0.00946253
UPL	Viruses	dsDNA viruses, no RNA stage	unclassified dsDNA phages	Loktanella phage pCB2051-A						0.00946253
UPL	Viruses	dsDNA viruses, no RNA stage	Caudovirales	Podoviridae	P22likevirus	Enterobacteria phage P22				0.00946253
UPL	Viruses	dsDNA viruses, no RNA stage	Caudovirales	Podoviridae	Autographivirinae	unclassified Autographivirinae	Yersinia phage phi80-18			0.00946253
UPL	Viruses	dsDNA viruses, no RNA stage	Caudovirales	Siphoviridae	unclassified Siphoviridae	Mycobacterium phage vB_MapS_FF47				0.00946253
UPL	Viruses	dsDNA viruses, no RNA stage	Caudovirales	Siphoviridae	unclassified Siphoviridae	Listeria phage LP-030-2				0.00946253
UPL	Viruses	dsDNA viruses, no RNA stage	Caudovirales	Siphoviridae	unclassified Siphoviridae	Bacillus phage phIS3501				0.00946253
UPL	Viruses	dsDNA viruses, no RNA stage	Caudovirales	Siphoviridae	unclassified Siphoviridae	Lactobacillus phage Lrm1				0.00946253
UPL	Viruses	dsDNA viruses, no RNA stage	Caudovirales	Siphoviridae	unclassified Siphoviridae	Lactococcus phage phiLC3				0.00946253
UPL	Viruses	dsDNA viruses, no RNA stage	Caudovirales	Siphoviridae	unclassified Siphoviridae	Mycobacterium phage Jobu08				0.00946253
UPL	Viruses	dsDNA viruses, no RNA stage	Herpesvirales	Herpesviridae	Betaherpesvirinae	unassigned Betaherpesvirinae	Tupaiid herpesvirus 1			0.00946253
UPL	Viruses	dsDNA viruses, no RNA stage	Caudovirales	Myoviridae	unclassified Myoviridae	Prochlorococcus phage P-SSM3				0.00946253
UPL	Viruses	dsDNA viruses, no RNA stage	Baculoviridae	Alphabaculovirus	Epiphyas postvittana nucleopolyhedrovirus					0.00946253
UPL	Viruses	dsDNA viruses, no RNA stage	Caudovirales	Siphoviridae	unclassified Siphoviridae	Mycobacterium phage Rosebush				0.00946253
UPL	Viruses	dsDNA viruses, no RNA stage	Caudovirales	Siphoviridae	unclassified Siphoviridae	Gordonia phage GRU1				0.00946253
UPL	Viruses	dsDNA viruses, no RNA stage	Caudovirales	Siphoviridae	unclassified Siphoviridae	PG1-like phages	Mycobacterium phage Chah			0.00946253
UPL	Viruses	dsDNA viruses, no RNA stage	Caudovirales	Podoviridae	N4likevirus	unclassified N4likevirus	Pseudomonas phage LIT1			0.00946253
UPL	Viruses	dsDNA viruses, no RNA stage	Caudovirales	Siphoviridae	unclassified Siphoviridae	Salmonella phage SE2				0.00946253
UPL	Viruses	dsDNA viruses, no RNA stage	Baculoviridae	unclassified Baculoviridae	Hemileuca sp. nucleopolyhedrovirus					0.00946253
UPL	Viruses	dsDNA viruses, no RNA stage	Caudovirales	Siphoviridae	unclassified Siphoviridae	Mycobacterium phage JAMaL				0.00946253
UPL	Viruses	dsDNA viruses, no RNA stage	Caudovirales	Podoviridae	Autographivirinae	Sp6likevirus	Enterobacteria phage K1-5			0.00946253
UPL	Viruses	dsDNA viruses, no RNA stage	Caudovirales	Siphoviridae	unclassified Siphoviridae	Mycobacterium phage Troll4				0.00946253
UPL	Viruses	dsDNA viruses, no RNA stage	Baculoviridae	Betabaculovirus	Plutella xylostella granulovirus					0.00946253
UPL	Viruses	dsDNA viruses, no RNA stage	Caudovirales	Siphoviridae	unclassified Siphoviridae	Mycobacterium phage PhrostyMug				0.00946253
UPL	Viruses	dsDNA viruses, no RNA stage	Caudovirales	Siphoviridae	unclassified Siphoviridae	Mycobacterium phage Porky				0.00946253
UPL	Viruses	dsDNA viruses, no RNA stage	Caudovirales	Siphoviridae	unclassified Siphoviridae	Pseudomonas phage 73				0.00946253
UPL	Viruses	dsDNA viruses, no RNA stage	Poxviridae	Entomopoxvirinae	Betaentomopoxvirus	unclassified Betaentomopoxvirus	Choristoneura rosaceana entomopoxvirus 'L'			0.00946253
UPL	Viruses	dsDNA viruses, no RNA stage	Caudovirales	Myoviridae	Hapunalikevirus	Vibrio phage VP882				0.00946253
UPL	Viruses	dsDNA viruses, no RNA stage	Caudovirales	Myoviridae	unclassified Myoviridae	Pseudomonas phage KPP10				0.00946253
UPL	Viruses	dsDNA viruses, no RNA stage	Caudovirales	Siphoviridae	unclassified Siphoviridae	Enterobacteria phage HK578				0.00946253
UPL	Viruses	dsDNA viruses, no RNA stage	Caudovirales	Siphoviridae	unclassified Siphoviridae	Mycobacterium phage Bruin				0.00946253
UPL	Viruses	dsDNA viruses, no RNA stage	Caudovirales	Myoviridae	Tevenvirinae	T4likevirus	unclassified T4-like viruses	Synechococcus phage S-MbCM100		0.00946253
UPL	Viruses	dsDNA viruses, no RNA stage	Caudovirales	Siphoviridae	unclassified Siphoviridae	Mycobacterium phage Goku				0.00946253
UPL	Viruses	dsDNA viruses, no RNA stage	Caudovirales	Podoviridae	P22likevirus	unclassified P22likevirus	Salmonella phage epsilon34			0.00946253
UPL	Viruses	dsDNA viruses, no RNA stage	Caudovirales	Myoviridae	unclassified Myoviridae	Escherichia phage 2 JES-2013				0.00946253
UPL	Viruses	dsDNA viruses, no RNA stage	Adenoviridae	Mastadenovirus	Porcine adenovirus A	Porcine adenovirus 3				0.00946253
UPL	Viruses	dsDNA viruses, no RNA stage	Caudovirales	Siphoviridae	Lambdalikevirus	unclassified Lambda-like viruses	Enterobacteria phage mEp043 c-1			0.00946253
UPL	Viruses	dsDNA viruses, no RNA stage	Caudovirales	Myoviridae	unclassified Myoviridae	Synechococcus phage S-RIM2	Synechococcus phage S-RIM2 R1_1999			0.00946253
UPL	Viruses	dsDNA viruses, no RNA stage	Caudovirales	Podoviridae	P22likevirus	unclassified P22likevirus	Salmonella phage ST160			0.00946253
UPL	Viruses	dsDNA viruses, no RNA stage	Caudovirales	Siphoviridae	unclassified Siphoviridae	Mycobacterium phage Cooper				0.00946253
UPL	Viruses	dsDNA viruses, no RNA stage	Caudovirales	Podoviridae	Autographivirinae	T7likevirus	unclassified T7-like viruses	Klebsiella phage KP32		0.00946253
UPL	Viruses	dsDNA viruses, no RNA stage	Caudovirales	Myoviridae	unclassified Myoviridae	Campylobacter phage NCTC12673				0.00946253
UPL	Viruses	dsDNA viruses, no RNA stage	Caudovirales	Siphoviridae	unclassified Siphoviridae	Staphylococcus phage StauST398-3				0.00946253
UPL	Viruses	dsDNA viruses, no RNA stage	Caudovirales	Myoviridae	unclassified Myoviridae	VHML-like phages	Vibrio phage VHML			0.00946253
UPL	Viruses	dsDNA viruses, no RNA stage	Phycodnaviridae	Phaeovirus	Feldmannia species virus					0.00946253
UPL	Viruses	dsDNA viruses, no RNA stage	unclassified dsDNA viruses	unclassified archaeal dsDNA viruses	Haloviruses	Halovirus HRTV-8				0.00946253
UPL	Viruses	dsDNA viruses, no RNA stage	Caudovirales	Myoviridae	I3likevirus	unclassified I3-like viruses	Mycobacterium phage ET08			0.00946253
UPL	Viruses	dsDNA viruses, no RNA stage	Caudovirales	Podoviridae	unclassified Podoviridae	Synechococcus phage S-RIP1				0.00946253
UPL	Viruses	dsDNA viruses, no RNA stage	Caudovirales	Myoviridae	Tevenvirinae	T4likevirus	unclassified T4-like viruses	Synechococcus phage S-MbCM7		0.00946253
UPL	Viruses	dsDNA viruses, no RNA stage	Phycodnaviridae	unclassified Phycodnaviridae	Ostreococcus virus OsV5					0.00946253
UPL	Viruses	dsDNA viruses, no RNA stage	Caudovirales	Siphoviridae	unclassified Siphoviridae	Pseudomonas phage MP29				0.00946253
UPL	Viruses	dsDNA viruses, no RNA stage	Caudovirales	Siphoviridae	unclassified Siphoviridae	Cellulophaga phage phi17:1				0.00946253
UPL	Viruses	dsDNA viruses, no RNA stage	Baculoviridae	Alphabaculovirus	Autographa californica multiple nucleopolyhedrovirus	Autographa californica nucleopolyhedrovirus				0.00946253
UPL	Viruses	dsDNA viruses, no RNA stage	Caudovirales	Siphoviridae	unclassified Siphoviridae	Lactobacillus phage A2				0.00946253
UPL	Viruses	dsDNA viruses, no RNA stage	Caudovirales	Podoviridae	Autographivirinae	Phikmvlikevirus	unclassified phiKMV-like phages	Ralstonia phage RSB1		0.00946253
UPL	Viruses	dsDNA viruses, no RNA stage	Caudovirales	Myoviridae	Tevenvirinae	T4likevirus	unclassified T4-like viruses	Enterobacteria phage Phi1		0.00946253
UPL	Viruses	dsDNA viruses, no RNA stage	Caudovirales	Siphoviridae	unclassified Siphoviridae	Staphylococcus phage EW				0.00946253
UPL	Viruses	dsDNA viruses, no RNA stage	Caudovirales	Siphoviridae	unclassified Siphoviridae	Bacteroides phage B124-14				0.00946253
UPL	Viruses	dsDNA viruses, no RNA stage	Caudovirales	Podoviridae	Autographivirinae	T7likevirus	unclassified T7-like viruses	Enterobacteria phage K1F		0.00946253
UPL	Viruses	dsDNA viruses, no RNA stage	Caudovirales	Podoviridae	N4likevirus	unclassified N4likevirus	Pseudomonas phage LUZ7			0.00946253
UPL	Viruses	dsDNA viruses, no RNA stage	Herpesvirales	Herpesviridae	Alphaherpesvirinae	Varicellovirus	Bovine herpesvirus 1			0.00946253
UPL	Viruses	dsRNA viruses	Totiviridae	unclassified Totiviridae	Armigeres subalbatus virus SaX06-AK20					0.00946253
UPL	Viruses	Retro-transcribing viruses	Caulimoviridae	Badnavirus	unclassified Badnavirus	Sweetpotato badnavirus B				0.00946253
UPL	Viruses	Satellites	Satellite Nucleic Acids	Single stranded DNA satellites	Alphasatellites	Begomovirus-associated alphasatellites	unclassified Begomovirus-associated alphasatellites	Euphorbia mosaic virus associated DNA 1		0.00946253
UPL	Viruses	ssDNA viruses	unclassified ssDNA viruses	Dragonfly larvae associated circular virus-5						0.00946253
UPL	Viruses	ssDNA viruses	Circoviridae	unclassified Circoviridae	Florida woods cockroach-associated cyclovirus					0.00946253
UPL	Viruses	ssDNA viruses	unclassified ssDNA viruses	Circovirus-like genome RW-A						0.00946253
UPL	Viruses	ssDNA viruses	Parvoviridae	Parvovirinae	Parvovirus	unclassified Parvovirus	Mouse parvovirus 4	Mouse parvovirus 4a		0.00946253
UPL	Viruses	ssDNA viruses	unclassified ssDNA viruses	Dragonfly larvae associated circular virus-3						0.00946253
UPL	Viruses	ssDNA viruses	unclassified ssDNA viruses	Dragonfly larvae associated circular virus-6						0.00946253
UPL	Viruses	ssRNA viruses	ssRNA positive-strand viruses, no DNA stage	Picornavirales	Dicistroviridae	Aparavirus	Solenopsis invicta virus-1			0.00946253
UPL	Viruses	ssRNA viruses	ssRNA positive-strand viruses, no DNA stage	Tombusviridae	Carmovirus	Japanese iris necrotic ring virus				0.00946253
UPL	Viruses	ssRNA viruses	ssRNA positive-strand viruses, no DNA stage	Luteoviridae	Luteovirus	Bean leafroll virus				0.00946253
UPL	Viruses	ssRNA viruses	ssRNA positive-strand viruses, no DNA stage	Nodaviridae	Alphanodavirus	Pariacoto virus				0.00946253
UPL	Viruses	ssRNA viruses	ssRNA positive-strand viruses, no DNA stage	Tombusviridae	Aureusvirus	unclassified Aureusvirus	Yam spherical virus			0.00946253
UPL	Viruses	ssRNA viruses	ssRNA positive-strand viruses, no DNA stage	Sobemovirus	Turnip rosette virus					0.00946253
UPL	Viruses	ssRNA viruses	ssRNA positive-strand viruses, no DNA stage	Sobemovirus	Velvet tobacco mottle virus					0.00946253
UPL	Viruses	ssRNA viruses	ssRNA positive-strand viruses, no DNA stage	Tombusviridae	Alphanecrovirus	Tobacco necrosis virus A				0.00946253
UPL	Viruses	ssRNA viruses	ssRNA positive-strand viruses, no DNA stage	Picornavirales	Dicistroviridae	Cripavirus	Black queen cell virus			0.00946253
UPL	Viruses	ssRNA viruses	ssRNA positive-strand viruses, no DNA stage	Tombusviridae	Panicovirus	Panicum mosaic virus				0.00946253
UPL	Viruses	ssRNA viruses	ssRNA positive-strand viruses, no DNA stage	Tombusviridae	Panicovirus	unclassified Panicovirus	Thin paspalum asymptomatic virus			0.00946253
UPL	Viruses	ssRNA viruses	ssRNA positive-strand viruses, no DNA stage	Tymovirales	Tymoviridae	Marafivirus	Oat blue dwarf virus			0.00946253
UPL	Viruses	ssRNA viruses	ssRNA positive-strand viruses, no DNA stage	Tombusviridae	Dianthovirus	Red clover necrotic mosaic virus				0.00946253
UPL	Viruses	ssRNA viruses	ssRNA positive-strand viruses, no DNA stage	Tombusviridae	Carmovirus	Hibiscus chlorotic ringspot virus				0.00946253
UPL	Viruses	ssRNA viruses	ssRNA positive-strand viruses, no DNA stage	Tombusviridae	Gallantivirus	Galinsoga mosaic virus				0.00946253
UPL	Viruses	ssRNA viruses	ssRNA positive-strand viruses, no DNA stage	Tymovirales	Tymoviridae	Tymovirus	Okra mosaic virus			0.00946253
UPL	Viruses	ssRNA viruses	ssRNA positive-strand viruses, no DNA stage	Picornavirales	Dicistroviridae	Cripavirus	Cricket paralysis virus			0.00946253
UPL	Viruses	ssRNA viruses	ssRNA positive-strand viruses, no DNA stage	Sobemovirus	Ryegrass mottle virus					0.00946253
UPL	Viruses	ssRNA viruses	ssRNA positive-strand viruses, no DNA stage	Ourmiavirus	Epirus cherry virus					0.00946253
UPL	Viruses	ssRNA viruses	ssRNA positive-strand viruses, no DNA stage	Tombusviridae	Carmovirus	Cardamine chlorotic fleck virus				0.00946253
UPL	Viruses	ssRNA viruses	ssRNA positive-strand viruses, no DNA stage	Picornavirales	Dicistroviridae	Cripavirus	Drosophila C virus			0.00946253
UPL	Viruses	ssRNA viruses	ssRNA positive-strand viruses, no DNA stage	Tymovirales	Tymoviridae	Tymovirus	Turnip yellow mosaic virus			0.00946253
UPL	Viruses	ssRNA viruses	ssRNA positive-strand viruses, no DNA stage	Flaviviridae	Pestivirus	unclassified Pestivirus	Pestivirus Giraffe-1			0.00946253
UPL	Viruses	ssRNA viruses	ssRNA positive-strand viruses, no DNA stage	unclassified ssRNA positive-strand viruses	Nora virus					0.00946253
UDS	Viruses	dsDNA viruses, no RNA stage	Caudovirales	Myoviridae	unclassified Myoviridae	Aeromonas phage vB_AsaM-56				1.54736
UDS	Viruses	dsDNA viruses, no RNA stage	Mimiviridae	unclassified Mimiviridae	Megavirus terra1					1.30152
UDS	Viruses	dsDNA viruses, no RNA stage	Caudovirales	Podoviridae	unclassified Podoviridae	Vibrio phage VvAW1				1.01229
UDS	Viruses	dsDNA viruses, no RNA stage	Mimiviridae	unclassified Mimiviridae	Mimivirus terra2					0.983369
UDS	Viruses	dsDNA viruses, no RNA stage	Caudovirales	Myoviridae	Tevenvirinae	T4likevirus	unclassified T4-like viruses	Prochlorococcus phage P-SSM2		0.867679
UDS	Viruses	dsDNA viruses, no RNA stage	Caudovirales	Podoviridae	unclassified Podoviridae	Cellulophaga phage phi38:1				0.679682
UDS	Viruses	dsDNA viruses, no RNA stage	Caudovirales	Podoviridae	unclassified Podoviridae	Pelagibacter phage HTVC010P				0.665221
UDS	Viruses	dsDNA viruses, no RNA stage	Caudovirales	Siphoviridae	unclassified Siphoviridae	Synechococcus phage S-SKS1				0.636298
UDS	Viruses	dsDNA viruses, no RNA stage	Caudovirales	Myoviridae	unclassified Myoviridae	Synechococcus phage S-SM2				0.636298
UDS	Viruses	dsDNA viruses, no RNA stage	Mimiviridae	unclassified Mimiviridae	Megavirus lba					0.621837
UDS	Viruses	dsDNA viruses, no RNA stage	Caudovirales	Siphoviridae	unclassified Siphoviridae	Caulobacter phage CcrColossus				0.607375
UDS	Viruses	dsDNA viruses, no RNA stage	Caudovirales	Myoviridae	unclassified Myoviridae	Bdellovibrio phage phi1422				0.578453
UDS	Viruses	dsDNA viruses, no RNA stage	Mimiviridae	unclassified Mimiviridae	Moumouvirus	Acanthamoeba polyphaga moumouvirus				0.563991
UDS	Viruses	dsDNA viruses, no RNA stage	Caudovirales	Podoviridae	unclassified Podoviridae	Cellulophaga phage phi14:2				0.54953
UDS	Viruses	dsDNA viruses, no RNA stage	Caudovirales	Podoviridae	unclassified Podoviridae	Xanthomonas citri phage CP2				0.535069
UDS	Viruses	dsDNA viruses, no RNA stage	unclassified dsDNA phages	Pseudomonas phage vB_PaeP_Tr60_Ab31						0.506146
UDS	Viruses	dsDNA viruses, no RNA stage	Caudovirales	Podoviridae	unclassified Podoviridae	Ralstonia phage RSK1				0.506146
UDS	Viruses	dsDNA viruses, no RNA stage	Caudovirales	Podoviridae	unclassified Podoviridae	Thalassomonas phage BA3				0.491685
UDS	Viruses	dsDNA viruses, no RNA stage	Caudovirales	Podoviridae	unclassified Podoviridae	Myxococcus phage Mx8				0.491685
UDS	Viruses	dsDNA viruses, no RNA stage	Phycodnaviridae	Prasinovirus	unclassified Prasinovirus	Bathycoccus sp. RCC1105 virus BpV	Bathycoccus sp. RCC1105 virus BpV1			0.477223
UDS	Viruses	dsDNA viruses, no RNA stage	Phycodnaviridae	Chlorovirus	Acanthocystis turfacea Chlorella virus 1					0.477223
UDS	Viruses	dsDNA viruses, no RNA stage	Caudovirales	Myoviridae	unclassified Myoviridae	Ralstonia phage RSL1				0.462762
UDS	Viruses	dsDNA viruses, no RNA stage	unclassified dsDNA viruses	Cafeteria roenbergensis virus BV-PW1						0.448301
UDS	Viruses	dsDNA viruses, no RNA stage	Phycodnaviridae	Chlorovirus	Paramecium bursaria Chlorella virus A1	Paramecium bursaria Chlorella virus FR483				0.448301
UDS	Viruses	dsDNA viruses, no RNA stage	Caudovirales	Podoviridae	unclassified Podoviridae	Xylella phage Xfas53				0.448301
UDS	Viruses	dsDNA viruses, no RNA stage	Caudovirales	unclassified Caudovirales	Tetrasphaera phage TJE1					0.448301
UDS	Viruses	dsDNA viruses, no RNA stage	Caudovirales	Siphoviridae	unclassified Siphoviridae	Staphylococcus phage vB_SepS_SEP9				0.433839
UDS	Viruses	dsDNA viruses, no RNA stage	Caudovirales	Myoviridae	unclassified Myoviridae	Bacillus phage 0305phi8-36				0.419378
UDS	Viruses	dsDNA viruses, no RNA stage	Caudovirales	Siphoviridae	unclassified Siphoviridae	Synechococcus phage S-CBS3				0.419378
UDS	Viruses	dsDNA viruses, no RNA stage	Phycodnaviridae	Chlorovirus	unclassified Chlorovirus	Paramecium bursaria Chlorella virus AR158				0.419378
UDS	Viruses	dsDNA viruses, no RNA stage	Caudovirales	Podoviridae	Bppunalikevirus	unclassified Bpp-1-like viruses	Bordetella phage BIP-1			0.419378
UDS	Viruses	dsDNA viruses, no RNA stage	Caudovirales	Podoviridae	unclassified Podoviridae	Planktothrix phage PaV-LD				0.404917
UDS	Viruses	dsDNA viruses, no RNA stage	Caudovirales	Podoviridae	unclassified Podoviridae	Puniceispirillum phage HMO-2011				0.404917
UDS	Viruses	dsDNA viruses, no RNA stage	Phycodnaviridae	Chlorovirus	Paramecium bursaria Chlorella virus 1					0.404917
UDS	Viruses	dsDNA viruses, no RNA stage	Mimiviridae	Mimivirus	Acanthamoeba polyphaga mimivirus					0.404917
UDS	Viruses	dsDNA viruses, no RNA stage	Caudovirales	Podoviridae	unclassified Podoviridae	Brucella phage Pr				0.390456
UDS	Viruses	dsDNA viruses, no RNA stage	Caudovirales	Siphoviridae	unclassified Siphoviridae	Rhizobium phage 16-3				0.361533
UDS	Viruses	dsDNA viruses, no RNA stage	Caudovirales	Siphoviridae	unclassified Siphoviridae	Synechococcus phage S-CBS2				0.347072
UDS	Viruses	dsDNA viruses, no RNA stage	Caudovirales	Podoviridae	Epsilon15likevirus	unclassified Epsilon15likevirus	Escherichia phage TL-2011b			0.347072
UDS	Viruses	dsDNA viruses, no RNA stage	Caudovirales	Siphoviridae	unclassified Siphoviridae	Bacillus phage Staley				0.347072
UDS	Viruses	dsDNA viruses, no RNA stage	Caudovirales	Siphoviridae	unclassified Siphoviridae	Xanthomonas phage phiL7				0.347072
UDS	Viruses	dsDNA viruses, no RNA stage	Caudovirales	Siphoviridae	unclassified Siphoviridae	Clavibacter phage CN1A				0.33261
UDS	Viruses	dsDNA viruses, no RNA stage	Phycodnaviridae	Chlorovirus	Paramecium bursaria Chlorella virus NY2A					0.318149
UDS	Viruses	dsDNA viruses, no RNA stage	Caudovirales	Myoviridae	unclassified Myoviridae	Cronobacter phage vB_CsaM_GAP32				0.318149
UDS	Viruses	dsDNA viruses, no RNA stage	Caudovirales	Siphoviridae	Yualikevirus	Phage phiJL001				0.303688
UDS	Viruses	dsDNA viruses, no RNA stage	Caudovirales	Siphoviridae	unclassified Siphoviridae	Mycobacterium phage Quink				0.303688
UDS	Viruses	dsDNA viruses, no RNA stage	Caudovirales	Myoviridae	unclassified Myoviridae	Cellulophaga phage phiSM				0.303688
UDS	Viruses	dsDNA viruses, no RNA stage	Caudovirales	Myoviridae	unclassified Myoviridae	Pelagibacter phage HTVC008M				0.303688
UDS	Viruses	dsDNA viruses, no RNA stage	unclassified dsDNA viruses	Pithovirus sibericum						0.303688
UDS	Viruses	dsDNA viruses, no RNA stage	Caudovirales	Podoviridae	unclassified Podoviridae	Pseudomonas phage AF				0.303688
UDS	Viruses	dsDNA viruses, no RNA stage	unclassified dsDNA phages	Deep-sea thermophilic phage D6E						0.289226
UDS	Viruses	dsDNA viruses, no RNA stage	Caudovirales	Podoviridae	unassigned Podoviridae	Pseudomonas phage F116				0.289226
UDS	Viruses	dsDNA viruses, no RNA stage	Caudovirales	Podoviridae	unclassified Podoviridae	Burkholderia phage Bcep22				0.289226
UDS	Viruses	dsDNA viruses, no RNA stage	Caudovirales	Siphoviridae	unclassified Siphoviridae	Bacillus phage IEBH				0.289226
UDS	Viruses	dsDNA viruses, no RNA stage	Phycodnaviridae	Prymnesiovirus	unclassified Prymnesiovirus	Phaeocystis globosa virus				0.289226
UDS	Viruses	dsDNA viruses, no RNA stage	Caudovirales	Podoviridae	Epsilon15likevirus	Salmonella phage epsilon15				0.274765
UDS	Viruses	dsDNA viruses, no RNA stage	Phycodnaviridae	Prasinovirus	unclassified Prasinovirus	Micromonas sp. RCC1109 virus MpV1				0.274765
UDS	Viruses	dsDNA viruses, no RNA stage	Caudovirales	Myoviridae	unclassified Myoviridae	Vibrio phage vB_VpaS_MAR10				0.274765
UDS	Viruses	dsDNA viruses, no RNA stage	Caudovirales	Siphoviridae	unclassified Siphoviridae	Mycobacterium phage Omega				0.274765
UDS	Viruses	dsDNA viruses, no RNA stage	unclassified dsDNA phages	Salicola phage CGphi29						0.274765
UDS	Viruses	dsDNA viruses, no RNA stage	Caudovirales	Siphoviridae	unclassified Siphoviridae	Cellulophaga phage phi19:1				0.274765
UDS	Viruses	dsDNA viruses, no RNA stage	Caudovirales	Myoviridae	unclassified Myoviridae	Clostridium phage c-st				0.274765
UDS	Viruses	dsDNA viruses, no RNA stage	Caudovirales	Siphoviridae	unclassified Siphoviridae	Lactobacillus phage Lc-Nu				0.260304
UDS	Viruses	ssDNA viruses	unclassified ssDNA viruses	Halorubrum pleomorphic virus 1						0.260304
UDS	Viruses	dsDNA viruses, no RNA stage	Caudovirales	Siphoviridae	unclassified Siphoviridae	Geobacillus phage GBK2				0.260304
UDS	Viruses	dsDNA viruses, no RNA stage	Caudovirales	Podoviridae	unclassified Podoviridae	Burkholderia phage BcepMigl				0.260304
UDS	Viruses	dsDNA viruses, no RNA stage	Caudovirales	Myoviridae	unassigned Myoviridae	Microcystis aeruginosa phage Ma-LMM01				0.260304
UDS	Viruses	dsDNA viruses, no RNA stage	Caudovirales	Myoviridae	unclassified Myoviridae	Synechococcus phage S-SSM7				0.260304
UDS	Viruses	dsDNA viruses, no RNA stage	Caudovirales	Siphoviridae	unclassified Siphoviridae	Caulobacter phage CcrRogue				0.245842
UDS	Viruses	dsDNA viruses, no RNA stage	Caudovirales	unclassified Caudovirales	Pseudomonas phage PPpW-3					0.245842
UDS	Viruses	dsDNA viruses, no RNA stage	Caudovirales	Myoviridae	unclassified Myoviridae	Escherichia phage phAPEC8				0.245842
UDS	Viruses	dsDNA viruses, no RNA stage	Caudovirales	Siphoviridae	unclassified Siphoviridae	Thermoanaerobacterium phage THSA-485A				0.245842
UDS	Viruses	dsDNA viruses, no RNA stage	Caudovirales	Siphoviridae	unclassified Siphoviridae	Roseobacter phage RDJL Phi 1				0.245842
UDS	Viruses	dsDNA viruses, no RNA stage	Caudovirales	Siphoviridae	Yualikevirus	Pseudomonas phage YuA				0.245842
UDS	Viruses	dsDNA viruses, no RNA stage	Caudovirales	unclassified Caudovirales	Celeribacter phage P12053L					0.231381
UDS	Viruses	dsDNA viruses, no RNA stage	Caudovirales	Siphoviridae	unclassified Siphoviridae	Pseudomonas phage phi297				0.231381
UDS	Viruses	dsDNA viruses, no RNA stage	Caudovirales	Siphoviridae	unclassified Siphoviridae	Streptococcus phage Dp-1				0.231381
UDS	Viruses	dsDNA viruses, no RNA stage	Caudovirales	Podoviridae	unassigned Podoviridae	Pseudomonas phage 119X				0.231381
UDS	Viruses	dsDNA viruses, no RNA stage	Caudovirales	Siphoviridae	unclassified Siphoviridae	Cronobacter phage phiES15				0.231381
UDS	Viruses	dsDNA viruses, no RNA stage	Caudovirales	Podoviridae	unclassified Podoviridae	Vibrio phage VP2				0.231381
UDS	Viruses	dsDNA viruses, no RNA stage	Caudovirales	Siphoviridae	unclassified Siphoviridae	Synechococcus phage S-CBS4				0.231381
UDS	Viruses	dsDNA viruses, no RNA stage	Caudovirales	Siphoviridae	unclassified Siphoviridae	Azospirillum phage Cd				0.231381
UDS	Viruses	dsDNA viruses, no RNA stage	unclassified dsDNA viruses	Ostreococcus lucimarinus virus OlV5						0.231381
UDS	Viruses	dsDNA viruses, no RNA stage	Caudovirales	Myoviridae	unclassified Myoviridae	Burkholderia phage BcepB1A				0.231381
UDS	Viruses	dsDNA viruses, no RNA stage	Caudovirales	Siphoviridae	unclassified Siphoviridae	Mycobacterium phage Wanda				0.231381
UDS	Viruses	dsDNA viruses, no RNA stage	Caudovirales	Siphoviridae	unclassified Siphoviridae	Paenibacillus phage PG1				0.21692
UDS	Viruses	dsDNA viruses, no RNA stage	Caudovirales	Podoviridae	unclassified Podoviridae	Vibrio phage ICP2				0.21692
UDS	Viruses	dsDNA viruses, no RNA stage	Caudovirales	Myoviridae	unclassified Myoviridae	Mycobacterium phage Myrna				0.21692
UDS	Viruses	ssDNA viruses	unclassified ssDNA viruses	Sclerotinia sclerotiorum hypovirulence associated DNA virus 1						0.21692
UDS	Viruses	dsDNA viruses, no RNA stage	Caudovirales	Myoviridae	Spounavirinae	Spounalikevirus	Bacillus phage SPO1			0.21692
UDS	Viruses	dsDNA viruses, no RNA stage	Caudovirales	Siphoviridae	unclassified Siphoviridae	Croceibacter phage P2559S				0.21692
UDS	Viruses	dsDNA viruses, no RNA stage	unclassified dsDNA phages	Sulfitobacter phage pCB2047-A						0.21692
UDS	Viruses	dsDNA viruses, no RNA stage	Caudovirales	Myoviridae	unclassified Myoviridae	Pectobacterium phage ZF40				0.21692
UDS	Viruses	dsDNA viruses, no RNA stage	Caudovirales	Siphoviridae	unclassified Siphoviridae	Cellulophaga phage phi18:1				0.21692
UDS	Viruses	dsDNA viruses, no RNA stage	Caudovirales	Siphoviridae	unclassified Siphoviridae	Thermus phage P74-26				0.202458
UDS	Viruses	dsDNA viruses, no RNA stage	Caudovirales	Myoviridae	unclassified Myoviridae	Aggregatibacter phage S1249				0.202458
UDS	Viruses	dsDNA viruses, no RNA stage	Caudovirales	Myoviridae	unclassified Myoviridae	Bacillus phage BCP78				0.202458
UDS	Viruses	dsDNA viruses, no RNA stage	Caudovirales	Podoviridae	Phieco32likevirus	unclassified Phieco32likevirus	Cronobacter phage vB_CsaP_GAP52			0.202458
UDS	Viruses	dsDNA viruses, no RNA stage	Caudovirales	Siphoviridae	unclassified Siphoviridae	Clavibacter phage CMP1				0.202458
UDS	Viruses	dsDNA viruses, no RNA stage	Caudovirales	Myoviridae	unclassified Myoviridae	Enterobacteria phage vB_KleM-RaK2				0.202458
UDS	Viruses	dsDNA viruses, no RNA stage	Caudovirales	Myoviridae	Bcep78likevirus	Burkholderia phage Bcep1				0.202458
UDS	Viruses	dsDNA viruses, no RNA stage	unclassified dsDNA viruses	unclassified archaeal dsDNA viruses	Haloviruses	Halovirus HVTV-1				0.202458
UDS	Viruses	dsDNA viruses, no RNA stage	Caudovirales	Myoviridae	unclassified Myoviridae	Cyanophage S-TIM5				0.202458
UDS	Viruses	dsDNA viruses, no RNA stage	unclassified dsDNA phages	Vibrio phage helene 12B3						0.202458
UDS	Viruses	dsDNA viruses, no RNA stage	Caudovirales	Siphoviridae	unclassified Siphoviridae	Actinoplanes phage phiAsp2				0.202458
UDS	Viruses	dsDNA viruses, no RNA stage	Caudovirales	Myoviridae	Mulikevirus	unclassified Mu-like viruses	Haemophilus phage SuMu			0.202458
UDS	Viruses	dsDNA viruses, no RNA stage	Caudovirales	Podoviridae	unclassified Podoviridae	Salmonella phage SPN1S				0.202458
UDS	Viruses	dsDNA viruses, no RNA stage	Caudovirales	Siphoviridae	unclassified Siphoviridae	Enterococcus phage phiEf11				0.187997
UDS	Viruses	dsDNA viruses, no RNA stage	Caudovirales	Podoviridae	unclassified Podoviridae	Erwinia phage PEp14				0.187997
UDS	Viruses	dsDNA viruses, no RNA stage	Caudovirales	Myoviridae	unclassified Myoviridae	Cronobacter phage vB_CsaM_GAP31				0.187997
UDS	Viruses	dsDNA viruses, no RNA stage	Caudovirales	Myoviridae	unclassified Myoviridae	Bacillus phage SP10				0.187997
UDS	Viruses	dsDNA viruses, no RNA stage	Caudovirales	Siphoviridae	unclassified Siphoviridae	Pseudomonas phage vB_PaeS_PMG1				0.187997
UDS	Viruses	dsDNA viruses, no RNA stage	Caudovirales	Myoviridae	unclassified Myoviridae	Deftia phage phiW-14				0.187997
UDS	Viruses	dsDNA viruses, no RNA stage	Caudovirales	Siphoviridae	unclassified Siphoviridae	Bacillus phage vB_BanS-Tsamsa				0.187997
UDS	Viruses	dsDNA viruses, no RNA stage	Caudovirales	Myoviridae	unclassified Myoviridae	Sphingomonas phage PAU				0.187997
UDS	Viruses	dsDNA viruses, no RNA stage	Caudovirales	Siphoviridae	unclassified Siphoviridae	Pseudomonas phage PAJU2				0.187997
UDS	Viruses	dsDNA viruses, no RNA stage	unclassified dsDNA viruses	unclassified archaeal dsDNA viruses	Haloviruses	Halovirus HCTV-5				0.187997
UDS	Viruses	dsDNA viruses, no RNA stage	unclassified dsDNA phages	Vibrio phage douglas 12A4						0.187997
UDS	Viruses	dsDNA viruses, no RNA stage	unclassified dsDNA viruses	Marseillevirus family	Lausannevirus					0.187997
UDS	Viruses	dsDNA viruses, no RNA stage	Ascoviridae	Ascovirus	Diadromus pulchellus ascovirus 4a					0.187997
UDS	Viruses	dsDNA viruses, no RNA stage	Caudovirales	Siphoviridae	unclassified Siphoviridae	Listeria phage A006				0.173536
UDS	Viruses	dsDNA viruses, no RNA stage	Caudovirales	Podoviridae	Bppunalikevirus	Burkholderia phage BcepC6B				0.173536
UDS	Viruses	dsDNA viruses, no RNA stage	Caudovirales	Siphoviridae	Lambdalikevirus	unclassified Lambda-like viruses	Enterobacteria phage HK629			0.173536
UDS	Viruses	dsDNA viruses, no RNA stage	Phycodnaviridae	Coccolithovirus	Emiliania huxleyi virus 86					0.173536
UDS	Viruses	dsDNA viruses, no RNA stage	Caudovirales	Podoviridae	unassigned Podoviridae	Phormidium phage Pf-WMP3				0.173536
UDS	Viruses	dsDNA viruses, no RNA stage	Caudovirales	Podoviridae	unclassified Podoviridae	Cellulophaga phage phi13:2				0.173536
UDS	Viruses	dsDNA viruses, no RNA stage	Caudovirales	Myoviridae	unclassified Myoviridae	Pseudomonas phage PaBG				0.173536
UDS	Viruses	ssRNA viruses	ssRNA positive-strand viruses, no DNA stage	Tombusviridae	Avenavirus	Oat chlorotic stunt virus				0.173536
UDS	Viruses	dsDNA viruses, no RNA stage	Caudovirales	unclassified Caudovirales	Xanthomonas phage Xp15					0.173536
UDS	Viruses	dsDNA viruses, no RNA stage	Caudovirales	Myoviridae	unclassified Myoviridae	Rhizobium phage RR1-A				0.173536
UDS	Viruses	dsDNA viruses, no RNA stage	Caudovirales	Myoviridae	unclassified Myoviridae	Cyanophage P-RSM6				0.173536
UDS	Viruses	dsDNA viruses, no RNA stage	Caudovirales	Siphoviridae	unclassified Siphoviridae	Arthrobacter phage vB_ArS-ArV2				0.173536
UDS	Viruses	dsDNA viruses, no RNA stage	Caudovirales	unclassified Caudovirales	Thermus phage phi OH2					0.173536
UDS	Viruses	dsDNA viruses, no RNA stage	Phycodnaviridae	unclassified Phycodnaviridae	Ostreococcus tauri virus 1					0.173536
UDS	Viruses	dsDNA viruses, no RNA stage	Caudovirales	Myoviridae	unclassified Myoviridae	Synechococcus phage S-CRM01				0.173536
UDS	Viruses	dsDNA viruses, no RNA stage	Caudovirales	Siphoviridae	unclassified Siphoviridae	Staphylococcus phage P954				0.159074
UDS	Viruses	dsDNA viruses, no RNA stage	Caudovirales	Myoviridae	unclassified Myoviridae	Pseudomonas phage phiPsa374				0.159074
UDS	Viruses	dsDNA viruses, no RNA stage	Caudovirales	Podoviridae	unclassified Podoviridae	Cellulophaga phage phi4:1				0.159074
UDS	Viruses	dsDNA viruses, no RNA stage	Caudovirales	Siphoviridae	unclassified Siphoviridae	Cellulophaga phage phi10:1				0.159074
UDS	Viruses	dsDNA viruses, no RNA stage	Caudovirales	Podoviridae	unclassified Podoviridae	Burkholderia phage DC1				0.159074
UDS	Viruses	dsDNA viruses, no RNA stage	unclassified dsDNA phages	Pseudomonas phage PA11						0.159074
UDS	Viruses	dsDNA viruses, no RNA stage	unclassified dsDNA phages	Cyanophage KBS-S-2A						0.159074
UDS	Viruses	dsDNA viruses, no RNA stage	Caudovirales	Podoviridae	unclassified Podoviridae	Salinivibrio phage CW02				0.159074
UDS	Viruses	dsDNA viruses, no RNA stage	Caudovirales	Siphoviridae	Lambdalikevirus	unclassified Lambda-like viruses	Burkholderia phage phi1026b			0.159074
UDS	Viruses	dsDNA viruses, no RNA stage	Caudovirales	Siphoviridae	unclassified Siphoviridae	Xanthomonas phage Xop411				0.159074
UDS	Viruses	dsDNA viruses, no RNA stage	Caudovirales	Podoviridae	unclassified Podoviridae	Alteromonas phage vB_AmaP_AD45-P	Alteromonas phage vB_AmaP_AD45-P1			0.159074
UDS	Viruses	dsDNA viruses, no RNA stage	Caudovirales	Myoviridae	unclassified Myoviridae	Psychrobacter phage pOW20-A				0.159074
UDS	Viruses	dsDNA viruses, no RNA stage	Caudovirales	Myoviridae	Phikzlikevirus	unclassified phiKZ-like viruses	Pseudomonas phage 201phi2-1			0.159074
UDS	Viruses	ssRNA viruses	ssRNA positive-strand viruses, no DNA stage	Picornavirales	environmental samples	Marine RNA virus JP-B				0.159074
UDS	Viruses	dsDNA viruses, no RNA stage	Caudovirales	Myoviridae	Tevenvirinae	T4likevirus	unclassified T4-like viruses	Synechococcus phage S-PM2		0.159074
UDS	Viruses	dsDNA viruses, no RNA stage	Caudovirales	Siphoviridae	unclassified Siphoviridae	Croceibacter phage P2559Y				0.159074
UDS	Viruses	dsDNA viruses, no RNA stage	Caudovirales	Siphoviridae	unclassified Siphoviridae	Mycobacterium phage Ramsey				0.159074
UDS	Viruses	dsDNA viruses, no RNA stage	Caudovirales	Siphoviridae	unclassified Siphoviridae	Vibrio phage SIO-2				0.159074
UDS	Viruses	dsDNA viruses, no RNA stage	Caudovirales	Siphoviridae	unclassified Siphoviridae	Clostridium phage phi8074-B1				0.144613
UDS	Viruses	dsDNA viruses, no RNA stage	Caudovirales	Myoviridae	unclassified Myoviridae	Rhodothermus phage RM378				0.144613
UDS	Viruses	unclassified phages	Salisaeta icosahedral phage 1							0.144613
UDS	Viruses	dsDNA viruses, no RNA stage	Caudovirales	Siphoviridae	unclassified Siphoviridae	Cjw1-like phages	Mycobacterium phage Cjw1			0.144613
UDS	Viruses	dsDNA viruses, no RNA stage	Caudovirales	Siphoviridae	Lambdalikevirus	unclassified Lambda-like viruses	Streptomyces phage VWB			0.144613
UDS	Viruses	dsDNA viruses, no RNA stage	Caudovirales	Siphoviridae	unclassified Siphoviridae	Flavobacterium phage 11b				0.144613
UDS	Viruses	dsDNA viruses, no RNA stage	unclassified dsDNA viruses	Pandoravirus dulcis						0.144613
UDS	Viruses	dsDNA viruses, no RNA stage	unclassified dsDNA viruses	Tetraselmis viridis virus SI1						0.144613
UDS	Viruses	dsDNA viruses, no RNA stage	Caudovirales	Myoviridae	I3likevirus	unclassified I3-like viruses	Mycobacterium phage ArcherS7			0.144613
UDS	Viruses	unclassified phages	Geobacillus virus E2							0.144613
UDS	Viruses	dsDNA viruses, no RNA stage	Caudovirales	Podoviridae	Autographivirinae	Phikmvlikevirus	unclassified phiKMV-like phages	Ralstonia phage RSB3		0.144613
UDS	Viruses	unclassified phages	Acinetobacter bacteriophage AP22							0.130152
UDS	Viruses	dsDNA viruses, no RNA stage	Phycodnaviridae	Prasinovirus	unclassified Prasinovirus	Ostreococcus lucimarinus virus OlV1				0.130152
UDS	Viruses	dsDNA viruses, no RNA stage	unclassified dsDNA viruses	unclassified archaeal dsDNA viruses	Haloviruses	Halovirus HGTV-1				0.130152
UDS	Viruses	dsDNA viruses, no RNA stage	Caudovirales	Myoviridae	Spounavirinae	Spounalikevirus	unclassified SPO1-like viruses	Bacillus phage vB_BceM-Bc431v3		0.130152
UDS	Viruses	dsDNA viruses, no RNA stage	Caudovirales	Siphoviridae	unclassified Siphoviridae	Listeria phage A500				0.130152
UDS	Viruses	dsDNA viruses, no RNA stage	Caudovirales	Podoviridae	N4likevirus	unclassified N4likevirus	Pseudoalteromonas phage pYD6-A			0.130152
UDS	Viruses	dsDNA viruses, no RNA stage	unclassified dsDNA phages	Marinomonas phage P12026						0.130152
UDS	Viruses	dsDNA viruses, no RNA stage	Caudovirales	Myoviridae	unclassified Myoviridae	Rhodococcus phage E3				0.130152
UDS	Viruses	dsDNA viruses, no RNA stage	Caudovirales	Myoviridae	unclassified Myoviridae	Klebsiella phage JD001				0.130152
UDS	Viruses	dsDNA viruses, no RNA stage	Caudovirales	Myoviridae	unclassified Myoviridae	Natrialba phage PhiCh1				0.130152
UDS	Viruses	dsDNA viruses, no RNA stage	unclassified dsDNA viruses	Micromonas pusilla virus 12T						0.130152
UDS	Viruses	dsDNA viruses, no RNA stage	Caudovirales	Podoviridae	unclassified Podoviridae	Escherichia phage TL-2011c				0.130152
UDS	Viruses	dsDNA viruses, no RNA stage	unclassified dsDNA viruses	Pandoravirus salinus						0.130152
UDS	Viruses	dsDNA viruses, no RNA stage	Caudovirales	Siphoviridae	unclassified Siphoviridae	Streptomyces phage Sujidade				0.130152
UDS	Viruses	dsDNA viruses, no RNA stage	Caudovirales	Podoviridae	unclassified Podoviridae	Pseudoalteromonas phage RIO-1				0.130152
UDS	Viruses	dsDNA viruses, no RNA stage	Caudovirales	Myoviridae	Tevenvirinae	T4likevirus	unclassified T4-like viruses	Acinetobacter phage Ac42		0.130152
UDS	Viruses	dsDNA viruses, no RNA stage	Caudovirales	Siphoviridae	unclassified Siphoviridae	Clostridium phage phiCTP1				0.130152
UDS	Viruses	dsDNA viruses, no RNA stage	Caudovirales	Siphoviridae	unclassified Siphoviridae	Streptomyces phage SV1				0.130152
UDS	Viruses	dsDNA viruses, no RNA stage	Caudovirales	Siphoviridae	unclassified Siphoviridae	Burkholderia phage KL1				0.130152
UDS	Viruses	dsDNA viruses, no RNA stage	unclassified dsDNA viruses	unclassified archaeal dsDNA viruses	Haloviruses	Halovirus HCTV-1				0.130152
UDS	Viruses	dsDNA viruses, no RNA stage	unclassified dsDNA phages	Rhodobacter phage RcapNL						0.130152
UDS	Viruses	dsDNA viruses, no RNA stage	unclassified dsDNA phages	Vibrio phage henriette 12B8						0.130152
UDS	Viruses	dsDNA viruses, no RNA stage	Caudovirales	Myoviridae	Tevenvirinae	T4likevirus	unclassified T4-like viruses	Cronobacter phage vB_CsaM_GAP161		0.130152
UDS	Viruses	dsDNA viruses, no RNA stage	Caudovirales	Siphoviridae	unclassified Siphoviridae	Mycobacterium phage Redno2				0.115691
UDS	Viruses	dsDNA viruses, no RNA stage	Caudovirales	Siphoviridae	unclassified Siphoviridae	Cellulophaga phage phi39:1				0.115691
UDS	Viruses	dsDNA viruses, no RNA stage	Iridoviridae	Iridovirus	unclassified Iridovirus	Invertebrate iridovirus 25				0.115691
UDS	Viruses	dsDNA viruses, no RNA stage	Caudovirales	Siphoviridae	unclassified Siphoviridae	Rhizobium phage vB_RglS_P106B				0.115691
UDS	Viruses	dsDNA viruses, no RNA stage	Caudovirales	Siphoviridae	unclassified Siphoviridae	Mycobacterium phage PegLeg				0.115691
UDS	Viruses	dsDNA viruses, no RNA stage	Caudovirales	Myoviridae	unclassified Myoviridae	Agrobacterium phage 7-7-1				0.115691
UDS	Viruses	dsDNA viruses, no RNA stage	Caudovirales	Siphoviridae	unclassified Siphoviridae	Listeria phage B054				0.115691
UDS	Viruses	dsDNA viruses, no RNA stage	Caudovirales	Podoviridae	unclassified Podoviridae	Salmonella phage 7-11				0.115691
UDS	Viruses	dsDNA viruses, no RNA stage	Caudovirales	Siphoviridae	unclassified Siphoviridae	Lactobacillus phage Lrm1				0.115691
UDS	Viruses	dsDNA viruses, no RNA stage	Caudovirales	Myoviridae	Phikzlikevirus	Pseudomonas phage EL				0.115691
UDS	Viruses	dsDNA viruses, no RNA stage	Caudovirales	Siphoviridae	unclassified Siphoviridae	Cellulophaga phage phi46:1				0.115691
UDS	Viruses	dsDNA viruses, no RNA stage	Caudovirales	Myoviridae	unclassified Myoviridae	Pseudomonas phage Lu11				0.115691
UDS	Viruses	dsDNA viruses, no RNA stage	Caudovirales	Siphoviridae	unclassified Siphoviridae	Mycobacterium phage Papyrus				0.115691
UDS	Viruses	ssRNA viruses	ssRNA positive-strand viruses, no DNA stage	unclassified ssRNA positive-strand viruses	Sclerophthora macrospora virus A					0.115691
UDS	Viruses	dsDNA viruses, no RNA stage	Caudovirales	unclassified Caudovirales	Sinorhizobium phage PBC5					0.115691
UDS	Viruses	ssRNA viruses	ssRNA positive-strand viruses, no DNA stage	Picornavirales	environmental samples	Marine RNA virus JP-A				0.115691
UDS	Viruses	dsDNA viruses, no RNA stage	Caudovirales	Myoviridae	Tevenvirinae	T4likevirus	unclassified T4-like viruses	Aeromonas phage phiAS5		0.115691
UDS	Viruses	dsDNA viruses, no RNA stage	Caudovirales	Myoviridae	unclassified Myoviridae	Klebsiella phage 0507-KN2-1				0.115691
UDS	Viruses	dsDNA viruses, no RNA stage	Caudovirales	Siphoviridae	unclassified Siphoviridae	Pseudomonas phage MP1412				0.115691
UDS	Viruses	dsDNA viruses, no RNA stage	Caudovirales	Podoviridae	Luz24likevirus	Pseudomonas phage LUZ24				0.115691
UDS	Viruses	dsDNA viruses, no RNA stage	Caudovirales	Podoviridae	Autographivirinae	unclassified Autographivirinae	Cyanophage NATL2A-133			0.115691
UDS	Viruses	dsDNA viruses, no RNA stage	Caudovirales	Siphoviridae	unclassified Siphoviridae	Caulobacter phage CcrSwift				0.115691
UDS	Viruses	dsDNA viruses, no RNA stage	Caudovirales	Siphoviridae	unclassified Siphoviridae	Cellulophaga phage phiST				0.115691
UDS	Viruses	dsDNA viruses, no RNA stage	Caudovirales	Siphoviridae	unclassified Siphoviridae	Rhizobium phage vB_RleS_L338C				0.115691
UDS	Viruses	dsDNA viruses, no RNA stage	Caudovirales	Myoviridae	unclassified Myoviridae	Synechococcus phage S-CAM1				0.115691
UDS	Viruses	dsDNA viruses, no RNA stage	Caudovirales	Siphoviridae	unclassified Siphoviridae	Mycobacterium phage Pukovnik				0.115691
UDS	Viruses	dsDNA viruses, no RNA stage	unclassified dsDNA viruses	Marseillevirus family	Marseillevirus					0.115691
UDS	Viruses	dsDNA viruses, no RNA stage	Caudovirales	Siphoviridae	unclassified Siphoviridae	Pseudomonas phage F10				0.101229
UDS	Viruses	dsDNA viruses, no RNA stage	Caudovirales	Myoviridae	Tevenvirinae	T4likevirus	Aeromonas phage Aeh1			0.101229
UDS	Viruses	dsDNA viruses, no RNA stage	Caudovirales	Myoviridae	Tevenvirinae	T4likevirus	unclassified T4-like viruses	Enterobacteria phage vB_EcoM-VR7		0.101229
UDS	Viruses	dsDNA viruses, no RNA stage	Caudovirales	Podoviridae	Autographivirinae	unassigned Autographivirinae	Prochlorococcus phage P-SSP7			0.101229
UDS	Viruses	dsDNA viruses, no RNA stage	unclassified dsDNA viruses	unclassified archaeal dsDNA viruses	Haloviruses	Halovirus HRTV-5				0.101229
UDS	Viruses	dsDNA viruses, no RNA stage	Caudovirales	Siphoviridae	unclassified Siphoviridae	Mycobacterium phage Che9c				0.101229
UDS	Viruses	dsDNA viruses, no RNA stage	Caudovirales	Siphoviridae	unclassified Siphoviridae	Pseudomonas phage D3				0.101229
UDS	Viruses	dsDNA viruses, no RNA stage	Iridoviridae	Ranavirus	Frog virus 3					0.101229
UDS	Viruses	dsDNA viruses, no RNA stage	Caudovirales	Siphoviridae	unclassified Siphoviridae	Mycobacterium phage Muddy				0.101229
UDS	Viruses	dsDNA viruses, no RNA stage	Caudovirales	Myoviridae	unclassified Myoviridae	Thermus phage TMA				0.101229
UDS	Viruses	dsDNA viruses, no RNA stage	Caudovirales	Myoviridae	unclassified Myoviridae	Pectobacterium phage phiTE				0.101229
UDS	Viruses	dsDNA viruses, no RNA stage	Caudovirales	Siphoviridae	unclassified Siphoviridae	Mycobacterium phage DrDrey				0.101229
UDS	Viruses	dsDNA viruses, no RNA stage	Caudovirales	Siphoviridae	unclassified Siphoviridae	Clostridium phage phiCP34O				0.101229
UDS	Viruses	unclassified phages	Sodalis phage phiSG1							0.101229
UDS	Viruses	dsDNA viruses, no RNA stage	Caudovirales	Siphoviridae	unclassified Siphoviridae	Streptomyces phage mu1/6				0.101229
UDS	Viruses	dsDNA viruses, no RNA stage	Caudovirales	Siphoviridae	unclassified Siphoviridae	Acinetobacter phage Bphi-B1251				0.101229
UDS	Viruses	ssRNA viruses	ssRNA positive-strand viruses, no DNA stage	Tombusviridae	Carmovirus	Hibiscus chlorotic ringspot virus				0.101229
UDS	Viruses	dsDNA viruses, no RNA stage	Caudovirales	Siphoviridae	unclassified Siphoviridae	Colwellia phage 9A				0.101229
UDS	Viruses	dsDNA viruses, no RNA stage	Caudovirales	Siphoviridae	unclassified Siphoviridae	Brochothrix phage BL3				0.101229
UDS	Viruses	unclassified phages	Bacillus phage phBC6A51							0.101229
UDS	Viruses	dsDNA viruses, no RNA stage	Caudovirales	Myoviridae	unclassified Myoviridae	Bacillus phage Troll				0.101229
UDS	Viruses	ssRNA viruses	ssRNA positive-strand viruses, no DNA stage	Tombusviridae	Betanecrovirus	Tobacco necrosis virus D				0.101229
UDS	Viruses	dsDNA viruses, no RNA stage	Caudovirales	Siphoviridae	unclassified Siphoviridae	Mycobacterium phage TM4				0.101229
UDS	Viruses	dsDNA viruses, no RNA stage	Caudovirales	Myoviridae	unclassified Myoviridae	Clostridium phage phiMMP02				0.101229
UDS	Viruses	dsDNA viruses, no RNA stage	unclassified dsDNA phages	Oenococcus phage phiS11						0.101229
UDS	Viruses	dsDNA viruses, no RNA stage	Caudovirales	Siphoviridae	unclassified Siphoviridae	Pseudomonas phage vB_Pae-Kakheti25				0.101229
UDS	Viruses	dsDNA viruses, no RNA stage	Caudovirales	Siphoviridae	unclassified Siphoviridae	Enterobacteria phage ES18				0.101229
UDS	Viruses	dsDNA viruses, no RNA stage	Caudovirales	Myoviridae	unclassified Myoviridae	Edwardsiella phage eiAU	Edwardsiella phage eiAU-183			0.101229
UDS	Viruses	dsDNA viruses, no RNA stage	unclassified dsDNA phages	Vibrio phage PWH3a-P1						0.101229
UDS	Viruses	dsDNA viruses, no RNA stage	Caudovirales	Siphoviridae	unclassified Siphoviridae	Mycobacterium phage Fishburne				0.101229
UDS	Viruses	dsDNA viruses, no RNA stage	Caudovirales	Siphoviridae	unclassified Siphoviridae	Lactococcus phage 1706				0.101229
UDS	Viruses	unclassified phages	Streptococcus phage 20617							0.101229
UDS	Viruses	unclassified phages	Lactobacillus johnsonii prophage Lj771							0.101229
UDS	Viruses	dsDNA viruses, no RNA stage	unclassified dsDNA phages	Persicivirga phage P12024L						0.101229
UDS	Viruses	dsDNA viruses, no RNA stage	Caudovirales	Myoviridae	unclassified Myoviridae	Bacillus phage BCD7				0.101229
UDS	Viruses	dsDNA viruses, no RNA stage	Caudovirales	unclassified Caudovirales	Bacillus phage phiNIT1					0.101229
UDS	Viruses	dsDNA viruses, no RNA stage	Caudovirales	Siphoviridae	T5likevirus	unclassified T5likevirus	Vibrio phage pVp-1			0.0867679
UDS	Viruses	dsDNA viruses, no RNA stage	Caudovirales	Podoviridae	Autographivirinae	Sp6likevirus	Enterobacteria phage K1E			0.0867679
UDS	Viruses	dsDNA viruses, no RNA stage	Caudovirales	Siphoviridae	unclassified Siphoviridae	Burkholderia phage Bcep176				0.0867679
UDS	Viruses	dsDNA viruses, no RNA stage	Caudovirales	Siphoviridae	unclassified Siphoviridae	Burkholderia phage BcepNazgul				0.0867679
UDS	Viruses	dsDNA viruses, no RNA stage	Caudovirales	Siphoviridae	unclassified Siphoviridae	Mycobacterium phage Jabbawokkie				0.0867679
UDS	Viruses	dsDNA viruses, no RNA stage	Caudovirales	Siphoviridae	unclassified Siphoviridae	Cellulophaga phage phi12:1				0.0867679
UDS	Viruses	dsDNA viruses, no RNA stage	Caudovirales	Myoviridae	unclassified Myoviridae	Prochlorococcus phage MED4-213				0.0867679
UDS	Viruses	dsDNA viruses, no RNA stage	Caudovirales	Podoviridae	Luz24likevirus	unclassified Luz24likevirus	Pseudomonas phage MR299-2	Pseudomonas phage vB_PaeP_C1-14_Or		0.0867679
UDS	Viruses	dsDNA viruses, no RNA stage	Caudovirales	Myoviridae	unclassified Myoviridae	Pseudomonas phage PaP1				0.0867679
UDS	Viruses	dsDNA viruses, no RNA stage	Caudovirales	Siphoviridae	unclassified Siphoviridae	Burkholderia phage BcepGomr				0.0867679
UDS	Viruses	dsDNA viruses, no RNA stage	Caudovirales	Myoviridae	Punalikevirus	Enterobacteria phage P1				0.0867679
UDS	Viruses	dsDNA viruses, no RNA stage	unclassified dsDNA viruses	unclassified archaeal dsDNA viruses	Haloviruses	Halovirus HRTV-7				0.0867679
UDS	Viruses	dsDNA viruses, no RNA stage	Caudovirales	Siphoviridae	unclassified Siphoviridae	Mycobacterium phage Zaka				0.0867679
UDS	Viruses	dsDNA viruses, no RNA stage	Caudovirales	unclassified Caudovirales	Bacillus phage Page					0.0867679
UDS	Viruses	dsDNA viruses, no RNA stage	Phycodnaviridae	Phaeovirus	Ectocarpus siliculosus virus 1					0.0867679
UDS	Viruses	dsDNA viruses, no RNA stage	Caudovirales	Myoviridae	Tevenvirinae	T4likevirus	unclassified T4-like viruses	Enterobacteria phage JSE		0.0867679
UDS	Viruses	dsDNA viruses, no RNA stage	Caudovirales	Myoviridae	unclassified Myoviridae	Iodobacteriophage phiPLPE				0.0867679
UDS	Viruses	dsDNA viruses, no RNA stage	Caudovirales	Myoviridae	unclassified Myoviridae	Pseudomonas phage KPP10				0.0867679
UDS	Viruses	dsDNA viruses, no RNA stage	Caudovirales	Siphoviridae	unclassified Siphoviridae	Mycobacterium phage Brujita				0.0867679
UDS	Viruses	dsDNA viruses, no RNA stage	Caudovirales	Siphoviridae	unclassified Siphoviridae	Riemerella phage RAP44				0.0867679
UDS	Viruses	dsDNA viruses, no RNA stage	Caudovirales	Siphoviridae	unclassified Siphoviridae	Nocardia phage NBR1				0.0867679
UDS	Viruses	dsDNA viruses, no RNA stage	Caudovirales	Siphoviridae	unclassified Siphoviridae	Methanobacterium phage psiM2				0.0867679
UDS	Viruses	dsDNA viruses, no RNA stage	Phycodnaviridae	unclassified Phycodnaviridae	Ostreococcus tauri virus 2					0.0867679
UDS	Viruses	unclassified phages	Rhodococcus phage REQ2							0.0867679
UDS	Viruses	dsDNA viruses, no RNA stage	Phycodnaviridae	Phaeovirus	Feldmannia species virus					0.0867679
UDS	Viruses	dsDNA viruses, no RNA stage	Caudovirales	Podoviridae	P22likevirus	unclassified P22likevirus	Salmonella phage g341c			0.0867679
UDS	Viruses	dsDNA viruses, no RNA stage	Caudovirales	Myoviridae	unclassified Myoviridae	Prochlorococcus phage P-SSM7				0.0867679
UDS	Viruses	dsDNA viruses, no RNA stage	Caudovirales	Podoviridae	Autographivirinae	unclassified Autographivirinae	Citrobacter phage CR44b			0.0867679
UDS	Viruses	dsDNA viruses, no RNA stage	Caudovirales	Myoviridae	Tevenvirinae	T4likevirus	unclassified T4-like viruses	Synechococcus phage S-MbCM7		0.0867679
UDS	Viruses	unclassified phages	Listeria phage P70							0.0867679
UDS	Viruses	dsDNA viruses, no RNA stage	Caudovirales	Siphoviridae	unclassified Siphoviridae	Salmonella phage Vi II-E1				0.0867679
UDS	Viruses	dsDNA viruses, no RNA stage	Caudovirales	Myoviridae	unclassified Myoviridae	Edwardsiella phage MSW-3				0.0867679
UDS	Viruses	dsDNA viruses, no RNA stage	Caudovirales	Siphoviridae	Lambdalikevirus	unclassified Lambda-like viruses	Burkholderia phage phiE125			0.0867679
UDS	Viruses	dsDNA viruses, no RNA stage	unclassified dsDNA phages	Rhodovulum phage RS1						0.0867679
UDS	Viruses	dsDNA viruses, no RNA stage	Caudovirales	Siphoviridae	unclassified Siphoviridae	Mycobacterium phage Graduation				0.0867679
UDS	Viruses	dsDNA viruses, no RNA stage	unclassified dsDNA phages	Vibrio phage pYD38-A						0.0867679
UDS	Viruses	dsDNA viruses, no RNA stage	Caudovirales	Siphoviridae	Yualikevirus	Pseudomonas phage M6				0.0867679
UDS	Viruses	dsDNA viruses, no RNA stage	Caudovirales	Siphoviridae	unclassified Siphoviridae	Xanthomonas phage Xp10				0.0867679
UDS	Viruses	dsDNA viruses, no RNA stage	Caudovirales	Myoviridae	unclassified Myoviridae	Vibrio phage vB_VchM-138				0.0867679
UDS	Viruses	dsDNA viruses, no RNA stage	unclassified dsDNA phages	Cyanophage Syn30						0.0867679
UDS	Viruses	dsDNA viruses, no RNA stage	Caudovirales	Myoviridae	Felixounalikevirus	Erwinia phage phiEa21-4	Erwinia phage phiEa104			0.0723066
UDS	Viruses	dsDNA viruses, no RNA stage	Caudovirales	Podoviridae	N4likevirus	unclassified N4likevirus	Silicibacter phage DSS3phi2			0.0723066
UDS	Viruses	dsDNA viruses, no RNA stage	Caudovirales	Siphoviridae	Lambdalikevirus	unclassified Lambda-like viruses	Bacillus phage phi105			0.0723066
UDS	Viruses	dsDNA viruses, no RNA stage	unclassified dsDNA phages	Cyanophage KBS-P-1A						0.0723066
UDS	Viruses	dsDNA viruses, no RNA stage	Caudovirales	Myoviridae	Tevenvirinae	Schizot4likevirus	Vibrio phage KVP40			0.0723066
UDS	Viruses	dsDNA viruses, no RNA stage	Caudovirales	Myoviridae	Pbunalikevirus	Burkholderia phage BcepF1				0.0723066
UDS	Viruses	dsDNA viruses, no RNA stage	Caudovirales	Siphoviridae	unclassified Siphoviridae	Mycobacterium phage Hamulus				0.0723066
UDS	Viruses	dsDNA viruses, no RNA stage	Caudovirales	Siphoviridae	unclassified Siphoviridae	Methanothermobacter phage psiM100				0.0723066
UDS	Viruses	dsDNA viruses, no RNA stage	Caudovirales	unclassified Caudovirales	Bacillus phage Grass					0.0723066
UDS	Viruses	dsDNA viruses, no RNA stage	Caudovirales	Siphoviridae	unclassified Siphoviridae	Clostridium phage vB_CpeS-CP51				0.0723066
UDS	Viruses	dsDNA viruses, no RNA stage	Caudovirales	Myoviridae	Tevenvirinae	T4likevirus	unclassified T4-like viruses	Enterobacteria phage RB69		0.0723066
UDS	Viruses	dsDNA viruses, no RNA stage	Caudovirales	Siphoviridae	unclassified Siphoviridae	Enterococcus phage phiFL3A				0.0723066
UDS	Viruses	dsDNA viruses, no RNA stage	Caudovirales	Myoviridae	unclassified Myoviridae	Streptococcus phage EJ-1				0.0723066
UDS	Viruses	dsDNA viruses, no RNA stage	Caudovirales	Siphoviridae	unclassified Siphoviridae	Lactococcus phage phiL47				0.0723066
UDS	Viruses	dsDNA viruses, no RNA stage	Caudovirales	Myoviridae	Tevenvirinae	T4likevirus	Aeromonas phage 44RR2.8t			0.0723066
UDS	Viruses	dsDNA viruses, no RNA stage	Caudovirales	Myoviridae	unclassified Myoviridae	Campylobacter phage CP21				0.0723066
UDS	Viruses	dsDNA viruses, no RNA stage	Caudovirales	unclassified Caudovirales	Acinetobacter phage IME_AB3					0.0723066
UDS	Viruses	dsDNA viruses, no RNA stage	Caudovirales	Myoviridae	unclassified Myoviridae	Edwardsiella phage PEi2				0.0723066
UDS	Viruses	dsDNA viruses, no RNA stage	Caudovirales	Podoviridae	unclassified Podoviridae	Pelagibacter phage HTVC011P				0.0723066
UDS	Viruses	dsDNA viruses, no RNA stage	Caudovirales	Siphoviridae	unclassified Siphoviridae	Lactobacillus phage LF1				0.0723066
UDS	Viruses	dsDNA viruses, no RNA stage	Caudovirales	Myoviridae	unclassified Myoviridae	Vibrio phage CP-T1				0.0723066
UDS	Viruses	dsDNA viruses, no RNA stage	Caudovirales	Podoviridae	unclassified Podoviridae	Pseudomonas phage tf				0.0723066
UDS	Viruses	dsDNA viruses, no RNA stage	Tectiviridae	Tectivirus	Enterobacteria phage PRD1					0.0723066
UDS	Viruses	dsDNA viruses, no RNA stage	Caudovirales	Podoviridae	Autographivirinae	T7likevirus	unclassified T7-like viruses	Erwinia phage FE44		0.0723066
UDS	Viruses	dsDNA viruses, no RNA stage	Caudovirales	Siphoviridae	unclassified Siphoviridae	Salmonella phage Jersey				0.0723066
UDS	Viruses	dsDNA viruses, no RNA stage	Caudovirales	Podoviridae	unclassified Podoviridae	Vibrio phage PVA1				0.0723066
UDS	Viruses	ssDNA viruses	Microviridae	Gokushovirinae	Chlamydiamicrovirus	Guinea pig Chlamydia phage				0.0723066
UDS	Viruses	dsDNA viruses, no RNA stage	unclassified dsDNA phages	Persicivirga phage P12024S						0.0723066
UDS	Viruses	dsDNA viruses, no RNA stage	Caudovirales	Podoviridae	unclassified Podoviridae	Enterobacteria phage 933W sensu lato	Enterobacteria phage VT2-Sakai			0.0723066
UDS	Viruses	dsDNA viruses, no RNA stage	Caudovirales	Podoviridae	unclassified Podoviridae	Pelagibacter phage HTVC019P				0.0723066
UDS	Viruses	dsDNA viruses, no RNA stage	Caudovirales	Siphoviridae	unclassified Siphoviridae	Salmonella phage SSU5				0.0723066
UDS	Viruses	dsDNA viruses, no RNA stage	Caudovirales	Myoviridae	unclassified Myoviridae	Pseudomonas phage PAK_P1				0.0723066
UDS	Viruses	dsDNA viruses, no RNA stage	Caudovirales	Myoviridae	unclassified Myoviridae	Vibrio phage ICP1				0.0723066
UDS	Viruses	dsDNA viruses, no RNA stage	Caudovirales	Siphoviridae	Lambdalikevirus	unclassified Lambda-like viruses	Enterobacteria phage mEp235			0.0723066
UDS	Viruses	dsDNA viruses, no RNA stage	Caudovirales	Siphoviridae	unclassified Siphoviridae	Salmonella phage vB_SosS_Oslo				0.0723066
UDS	Viruses	dsDNA viruses, no RNA stage	Caudovirales	Podoviridae	N4likevirus	unclassified N4likevirus	Erwinia phage vB_EamP-S6			0.0723066
UDS	Viruses	dsDNA viruses, no RNA stage	Caudovirales	Siphoviridae	unclassified Siphoviridae	Xanthomonas phage OP1				0.0723066
UDS	Viruses	dsDNA viruses, no RNA stage	Caudovirales	Myoviridae	unclassified Myoviridae	Campylobacter phage CP81	Campylobacter phage CPX			0.0723066
UDS	Viruses	dsDNA viruses, no RNA stage	Caudovirales	Siphoviridae	Spbetalikevirus	Bacillus phage SPbeta				0.0723066
UDS	Viruses	dsDNA viruses, no RNA stage	Caudovirales	Siphoviridae	unclassified Siphoviridae	Staphylococcus phage StB12				0.0723066
UDS	Viruses	dsDNA viruses, no RNA stage	Iridoviridae	Iridovirus	Invertebrate iridescent virus 6					0.0723066
UDS	Viruses	dsDNA viruses, no RNA stage	Caudovirales	Siphoviridae	unclassified Siphoviridae	Clostridium phage phiCP39-O				0.0723066
UDS	Viruses	dsDNA viruses, no RNA stage	Caudovirales	Myoviridae	unclassified Myoviridae	Cronobacter phage CR3				0.0723066
UDS	Viruses	dsDNA viruses, no RNA stage	Caudovirales	Siphoviridae	unclassified Siphoviridae	Mycobacterium phage KBG				0.0723066
UDS	Viruses	dsDNA viruses, no RNA stage	Caudovirales	Siphoviridae	unclassified Siphoviridae	Caulobacter phage phiCbK				0.0723066
UDS	Viruses	dsDNA viruses, no RNA stage	unclassified dsDNA phages	Cyanophage MED4-117						0.0723066
UDS	Viruses	dsDNA viruses, no RNA stage	Caudovirales	Siphoviridae	unclassified Siphoviridae	Vibrio phage pYD38-B				0.0723066
UDS	Viruses	dsDNA viruses, no RNA stage	Caudovirales	Siphoviridae	unclassified Siphoviridae	Cyanophage PSS2				0.0723066
UDS	Viruses	dsDNA viruses, no RNA stage	Caudovirales	Siphoviridae	unclassified Siphoviridae	Mycobacterium phage Che9d				0.0723066
UDS	Viruses	dsDNA viruses, no RNA stage	Caudovirales	Siphoviridae	unclassified Siphoviridae	Staphylococcus phage EW				0.0723066
UDS	Viruses	dsDNA viruses, no RNA stage	Caudovirales	Siphoviridae	unclassified Siphoviridae	Bacteroides phage B124-14				0.0723066
UDS	Viruses	dsDNA viruses, no RNA stage	Caudovirales	Myoviridae	Felixounalikevirus	Salmonella phage FelixO1				0.0723066
UDS	Viruses	dsDNA viruses, no RNA stage	Caudovirales	Podoviridae	unassigned Podoviridae	Cellulophaga phage phi19:3				0.0723066
UDS	Viruses	dsDNA viruses, no RNA stage	Caudovirales	Siphoviridae	unclassified Siphoviridae	Synechococcus phage S-CBS1				0.0723066
UDS	Viruses	dsDNA viruses, no RNA stage	unclassified dsDNA phages	Sulfitobacter phage pCB2047-B						0.0578453
UDS	Viruses	ssRNA viruses	ssRNA positive-strand viruses, no DNA stage	Tombusviridae	Macanavirus	Furcraea necrotic streak virus				0.0578453
UDS	Viruses	dsDNA viruses, no RNA stage	Caudovirales	Siphoviridae	unclassified Siphoviridae	Enterococcus phage phiFL2A				0.0578453
UDS	Viruses	dsDNA viruses, no RNA stage	Caudovirales	Siphoviridae	unclassified Siphoviridae	Lactobacillus phage phig1e				0.0578453
UDS	Viruses	dsDNA viruses, no RNA stage	Caudovirales	Siphoviridae	unclassified Siphoviridae	Serratia phage Eta				0.0578453
UDS	Viruses	ssRNA viruses	ssRNA positive-strand viruses, no DNA stage	Tombusviridae	Alphanecrovirus	Olive mild mosaic virus				0.0578453
UDS	Viruses	dsDNA viruses, no RNA stage	Caudovirales	Myoviridae	Bcep78likevirus	Xanthomonas phage OP2				0.0578453
UDS	Viruses	dsDNA viruses, no RNA stage	unclassified dsDNA viruses	unclassified archaeal dsDNA viruses	Haloviruses	Halovirus HCTV-2				0.0578453
UDS	Viruses	dsDNA viruses, no RNA stage	Caudovirales	Myoviridae	unclassified Myoviridae	Lactobacillus phage KC5a				0.0578453
UDS	Viruses	dsDNA viruses, no RNA stage	Caudovirales	Myoviridae	unclassified Myoviridae	Pseudomonas phage OBP				0.0578453
UDS	Viruses	dsDNA viruses, no RNA stage	Caudovirales	Podoviridae	N4likevirus	unclassified N4likevirus	Vibrio phage VBP32			0.0578453
UDS	Viruses	dsDNA viruses, no RNA stage	Caudovirales	Siphoviridae	unclassified Siphoviridae	Mycobacterium phage Saal				0.0578453
UDS	Viruses	dsDNA viruses, no RNA stage	Caudovirales	Podoviridae	N4likevirus	unclassified N4likevirus	Enterobacter phage EcP1			0.0578453
UDS	Viruses	dsDNA viruses, no RNA stage	Caudovirales	Myoviridae	unclassified Myoviridae	Bacillus phage W.Ph.				0.0578453
UDS	Viruses	dsDNA viruses, no RNA stage	Herpesvirales	Herpesviridae	Gammaherpesvirinae	Rhadinovirus	Ateline herpesvirus 3			0.0578453
UDS	Viruses	unclassified phages	Edwardsiella phage KF-1							0.0578453
UDS	Viruses	dsDNA viruses, no RNA stage	Caudovirales	Myoviridae	Spounavirinae	Spounalikevirus	unclassified SPO1-like viruses	Listeria phage vB_LmoM_AG20		0.0578453
UDS	Viruses	dsDNA viruses, no RNA stage	Caudovirales	Siphoviridae	unclassified Siphoviridae	Enterococcus phage phiFL4A				0.0578453
UDS	Viruses	dsDNA viruses, no RNA stage	Poxviridae	Entomopoxvirinae	Alphaentomopoxvirus	Anomala cuprea entomopoxvirus				0.0578453
UDS	Viruses	dsDNA viruses, no RNA stage	Caudovirales	Siphoviridae	unclassified Siphoviridae	Mycobacterium phage Wheeler				0.0578453
UDS	Viruses	dsDNA viruses, no RNA stage	unclassified dsDNA phages	Loktanella phage pCB2051-A						0.0578453
UDS	Viruses	dsDNA viruses, no RNA stage	Caudovirales	Siphoviridae	unclassified Siphoviridae	Burkholderia phage AH2				0.0578453
UDS	Viruses	dsDNA viruses, no RNA stage	Caudovirales	Siphoviridae	Lambdalikevirus	unclassified Lambda-like viruses	Burkholderia phage KS9			0.0578453
UDS	Viruses	dsDNA viruses, no RNA stage	Caudovirales	Siphoviridae	Lambdalikevirus	unclassified Lambda-like viruses	Bacillus phage SPP1			0.0578453
UDS	Viruses	dsDNA viruses, no RNA stage	Caudovirales	Siphoviridae	unclassified Siphoviridae	Stenotrophomonas phage S1				0.0578453
UDS	Viruses	dsDNA viruses, no RNA stage	Caudovirales	Myoviridae	Felixounalikevirus	Escherichia phage wV8				0.0578453
UDS	Viruses	ssRNA viruses	ssRNA positive-strand viruses, no DNA stage	Picornavirales	unassigned Picornavirales	Labyrnavirus	Aurantiochytrium single-stranded RNA virus 01			0.0578453
UDS	Viruses	dsDNA viruses, no RNA stage	Caudovirales	Siphoviridae	unclassified Siphoviridae	Salmonella phage SPN3UB				0.0578453
UDS	Viruses	dsDNA viruses, no RNA stage	Caudovirales	Podoviridae	unclassified Podoviridae	Pseudomonas phage UFV-P2				0.0578453
UDS	Viruses	dsDNA viruses, no RNA stage	Caudovirales	Siphoviridae	unclassified Siphoviridae	Mycobacterium phage Wildcat				0.0578453
UDS	Viruses	dsDNA viruses, no RNA stage	Caudovirales	Myoviridae	unclassified Myoviridae	Bacillus phage Spock				0.0578453
UDS	Viruses	dsDNA viruses, no RNA stage	unclassified dsDNA phages	Sulfitobacter phage pCB2047-C						0.0578453
UDS	Viruses	dsDNA viruses, no RNA stage	Caudovirales	Siphoviridae	unclassified Siphoviridae	Streptomyces phage R4				0.0578453
UDS	Viruses	dsDNA viruses, no RNA stage	Caudovirales	Podoviridae	P22likevirus	Shigella phage Sf6				0.0578453
UDS	Viruses	dsDNA viruses, no RNA stage	Caudovirales	Siphoviridae	unclassified Siphoviridae	Salmonella phage SE2				0.0578453
UDS	Viruses	dsDNA viruses, no RNA stage	Caudovirales	Myoviridae	Tevenvirinae	T4likevirus	unclassified T4-like viruses	Acinetobacter phage Acj61		0.0578453
UDS	Viruses	dsDNA viruses, no RNA stage	Caudovirales	Myoviridae	Spounavirinae	unassigned Spounavirinae	Enterococcus phage phiEF24C			0.0578453
UDS	Viruses	dsDNA viruses, no RNA stage	Caudovirales	Podoviridae	unclassified Podoviridae	Brucella phage Tb				0.0578453
UDS	Viruses	unclassified phages	Rhodococcus phage REQ3							0.0578453
UDS	Viruses	dsDNA viruses, no RNA stage	Caudovirales	Myoviridae	unclassified Myoviridae	Enterobacteria phage vB_EcoM-FV3				0.0578453
UDS	Viruses	ssRNA viruses	ssRNA positive-strand viruses, no DNA stage	Tombusviridae	Gallantivirus	Galinsoga mosaic virus				0.0578453
UDS	Viruses	dsDNA viruses, no RNA stage	Caudovirales	Myoviridae	unclassified Myoviridae	Rhizobium phage RR1-B				0.0578453
UDS	Viruses	dsDNA viruses, no RNA stage	Caudovirales	Siphoviridae	unclassified Siphoviridae	Rhodococcus phage REQ1				0.0578453
UDS	Viruses	dsDNA viruses, no RNA stage	Caudovirales	Siphoviridae	unclassified Siphoviridae	Mycobacterium phage Porky				0.0578453
UDS	Viruses	dsDNA viruses, no RNA stage	Caudovirales	Myoviridae	Bcepmulikevirus	Burkholderia phage phiE255				0.0578453
UDS	Viruses	dsDNA viruses, no RNA stage	Caudovirales	Myoviridae	Spounavirinae	Twortlikevirus	Staphylococcus phage G1			0.0578453
UDS	Viruses	dsDNA viruses, no RNA stage	Caudovirales	Myoviridae	Tevenvirinae	T4likevirus	unclassified T4-like viruses	Synechococcus phage S-RSM4		0.0578453
UDS	Viruses	unclassified phages	Enterobacteria phage YYZ-2008							0.0578453
UDS	Viruses	dsDNA viruses, no RNA stage	Caudovirales	Siphoviridae	unclassified Siphoviridae	Gordonia phage GTE7				0.0578453
UDS	Viruses	dsDNA viruses, no RNA stage	Caudovirales	Myoviridae	unclassified Myoviridae	Lactobacillus phage phiAQ113				0.0578453
UDS	Viruses	dsDNA viruses, no RNA stage	Caudovirales	Siphoviridae	unclassified Siphoviridae	Rhodobacter phage RcapMu				0.0578453
UDS	Viruses	dsDNA viruses, no RNA stage	Caudovirales	Myoviridae	unclassified Myoviridae	Haemophilus phage Aaphi23				0.0578453
UDS	Viruses	dsDNA viruses, no RNA stage	Caudovirales	Siphoviridae	unclassified Siphoviridae	Lactobacillus phage c5				0.0578453
UDS	Viruses	dsDNA viruses, no RNA stage	Caudovirales	Myoviridae	Tevenvirinae	T4likevirus	Aeromonas phage 65			0.0578453
UDS	Viruses	dsDNA viruses, no RNA stage	Caudovirales	Podoviridae	unclassified Podoviridae	Bacteriophage APSE-2				0.0578453
UDS	Viruses	dsDNA viruses, no RNA stage	Caudovirales	Myoviridae	Spounavirinae	unclassified Spounavirinae	Brochothrix phage A9			0.0578453
UDS	Viruses	dsDNA viruses, no RNA stage	Caudovirales	Siphoviridae	unclassified Siphoviridae	Pseudomonas phage B3				0.0578453
UDS	Viruses	dsDNA viruses, no RNA stage	Caudovirales	Myoviridae	unclassified Myoviridae	Xanthomonas phage vB_XveM_DIBBI				0.0578453
UDS	Viruses	dsDNA viruses, no RNA stage	Caudovirales	Siphoviridae	unclassified Siphoviridae	Gordonia phage GTE2				0.0578453
UDS	Viruses	dsDNA viruses, no RNA stage	Caudovirales	Myoviridae	Tevenvirinae	T4likevirus	unclassified T4-like viruses	Synechococcus phage S-MbCM6		0.0578453
UDS	Viruses	dsDNA viruses, no RNA stage	Caudovirales	Siphoviridae	unclassified Siphoviridae	Streptomyces phage Zemlya				0.0578453
UDS	Viruses	dsDNA viruses, no RNA stage	Caudovirales	Myoviridae	Tevenvirinae	T4likevirus	unclassified T4-like viruses	Prochlorococcus phage P-SSM4		0.0578453
UDS	Viruses	dsDNA viruses, no RNA stage	Caudovirales	Myoviridae	unclassified Myoviridae	Escherichia phage 2 JES-2013				0.0578453
UDS	Viruses	dsDNA viruses, no RNA stage	Caudovirales	Podoviridae	unclassified Podoviridae	Cyanophage PP				0.0578453
UDS	Viruses	dsDNA viruses, no RNA stage	Caudovirales	Siphoviridae	unclassified Siphoviridae	Microbacterium phage Min1				0.0578453
UDS	Viruses	dsDNA viruses, no RNA stage	Caudovirales	Siphoviridae	unclassified Siphoviridae	Listeria phage B025				0.0578453
UDS	Viruses	dsDNA viruses, no RNA stage	Caudovirales	Siphoviridae	unclassified Siphoviridae	Clostridium phage phiCP26F				0.0578453
UDS	Viruses	dsDNA viruses, no RNA stage	Caudovirales	Siphoviridae	unclassified Siphoviridae	Mycobacterium phage PattyP				0.0578453
UDS	Viruses	dsDNA viruses, no RNA stage	Caudovirales	Siphoviridae	unclassified Siphoviridae	Mycobacterium phage WIVsmall				0.0578453
UDS	Viruses	dsDNA viruses, no RNA stage	Caudovirales	unclassified Caudovirales	Prochlorococcus phage Syn33					0.0578453
UDS	Viruses	dsDNA viruses, no RNA stage	Herpesvirales	Herpesviridae	Alphaherpesvirinae	Simplexvirus	Macacine herpesvirus 1			0.0578453
UDS	Viruses	dsDNA viruses, no RNA stage	Caudovirales	Siphoviridae	unclassified Siphoviridae	Mycobacterium phage CASbig				0.0578453
UDS	Viruses	dsDNA viruses, no RNA stage	Caudovirales	Podoviridae	N4likevirus	unclassified N4likevirus	Salmonella phage FSL SP-076			0.0578453
UDS	Viruses	dsDNA viruses, no RNA stage	Caudovirales	Myoviridae	unclassified Myoviridae	Enterobacteria phage 4MG				0.0578453
UDS	Viruses	dsDNA viruses, no RNA stage	Caudovirales	Siphoviridae	unclassified Siphoviridae	Pseudomonas phage JBD24				0.0578453
UDS	Viruses	dsDNA viruses, no RNA stage	Caudovirales	Siphoviridae	Lambdalikevirus	unclassified Lambda-like viruses	Escherichia phage HK639			0.0578453
UDS	Viruses	dsDNA viruses, no RNA stage	unclassified dsDNA viruses	unclassified archaeal dsDNA viruses	Haloviruses	Halovirus HSTV-1				0.0578453
UDS	Viruses	dsDNA viruses, no RNA stage	Caudovirales	Siphoviridae	unclassified Siphoviridae	Mycobacterium phage Daenerys				0.0578453
UDS	Viruses	dsDNA viruses, no RNA stage	Caudovirales	Myoviridae	unclassified Myoviridae	Synechococcus phage S-SSM4				0.0578453
UDS	Viruses	dsDNA viruses, no RNA stage	Caudovirales	Podoviridae	Autographivirinae	T7likevirus	unclassified T7-like viruses	Enterobacteria phage 13a		0.0578453
UDS	Viruses	dsDNA viruses, no RNA stage	Caudovirales	Myoviridae	Tevenvirinae	Schizot4likevirus	Vibrio phage nt-1			0.0578453
UDS	Viruses	dsDNA viruses, no RNA stage	Caudovirales	Myoviridae	Tevenvirinae	T4likevirus	unclassified T4-like viruses	Synechococcus phage syn9		0.0578453
UDS	Viruses	dsDNA viruses, no RNA stage	Caudovirales	Myoviridae	unclassified Myoviridae	Lactobacillus phage Lb338-1				0.0578453
UDS	Viruses	dsDNA viruses, no RNA stage	Caudovirales	Siphoviridae	unclassified Siphoviridae	Streptococcus phage Sfi19				0.0578453
UDS	Viruses	dsDNA viruses, no RNA stage	Caudovirales	Siphoviridae	unclassified Siphoviridae	Streptococcus phage P9				0.0578453
UDS	Viruses	dsDNA viruses, no RNA stage	Caudovirales	Myoviridae	unclassified Myoviridae	Erwinia phage phiEt88				0.0578453
UDS	Viruses	dsDNA viruses, no RNA stage	Caudovirales	Myoviridae	unclassified Myoviridae	Erwinia phage Ea35-70				0.0578453
UDS	Viruses	dsDNA viruses, no RNA stage	Caudovirales	Myoviridae	Spounavirinae	Twortlikevirus	unclassified Twortlikevirus	Staphylococcus phage vB_SauM_Remus		0.0578453
UDS	Viruses	dsDNA viruses, no RNA stage	Caudovirales	Podoviridae	unclassified Podoviridae	Cellulophaga phage phi46:3				0.0578453
UDS	Viruses	unclassified virophages	Zamilon virophage							0.0578453
UDS	Viruses	dsDNA viruses, no RNA stage	Caudovirales	Siphoviridae	unclassified Siphoviridae	Lactococcus phage Tuc2009				0.0578453
UDS	Viruses	dsDNA viruses, no RNA stage	Herpesvirales	Herpesviridae	Gammaherpesvirinae	Rhadinovirus	Macacine herpesvirus 5			0.0433839
UDS	Viruses	dsDNA viruses, no RNA stage	Caudovirales	Siphoviridae	unclassified Siphoviridae	Lactococcus phage bIL312				0.0433839
UDS	Viruses	dsDNA viruses, no RNA stage	Caudovirales	Siphoviridae	unclassified Siphoviridae	Staphylococcus phage StB20				0.0433839
UDS	Viruses	dsDNA viruses, no RNA stage	Caudovirales	Myoviridae	unclassified Myoviridae	Salmonella phage Marshall				0.0433839
UDS	Viruses	dsDNA viruses, no RNA stage	Caudovirales	Myoviridae	unclassified Myoviridae	Bacillus phage B4				0.0433839
UDS	Viruses	dsDNA viruses, no RNA stage	Caudovirales	Myoviridae	unclassified Myoviridae	Prochlorococcus phage P-HM1				0.0433839
UDS	Viruses	dsDNA viruses, no RNA stage	Herpesvirales	Herpesviridae	Gammaherpesvirinae	Lymphocryptovirus	Human herpesvirus 4			0.0433839
UDS	Viruses	dsDNA viruses, no RNA stage	Caudovirales	Myoviridae	PhiCD119likevirus	Clostridium phage phiCD119				0.0433839
UDS	Viruses	dsDNA viruses, no RNA stage	Caudovirales	Siphoviridae	unclassified Siphoviridae	Lactococcus phage TP901-1				0.0433839
UDS	Viruses	dsDNA viruses, no RNA stage	Caudovirales	unclassified Caudovirales	Bacillus virus 1					0.0433839
UDS	Viruses	dsDNA viruses, no RNA stage	Caudovirales	unclassified Caudovirales	Bacillus phage phiAGATE					0.0433839
UDS	Viruses	ssRNA viruses	ssRNA positive-strand viruses, no DNA stage	Sobemovirus	Cocksfoot mottle virus					0.0433839
UDS	Viruses	dsDNA viruses, no RNA stage	Caudovirales	Myoviridae	unclassified Myoviridae	Bacillus phage BPS10C				0.0433839
UDS	Viruses	dsDNA viruses, no RNA stage	Caudovirales	Myoviridae	Tevenvirinae	T4likevirus	unclassified T4-like viruses	Acinetobacter phage ZZ1		0.0433839
UDS	Viruses	dsDNA viruses, no RNA stage	Caudovirales	Myoviridae	Tevenvirinae	T4likevirus	unclassified T4-like viruses	Aeromonas phage Aes508		0.0433839
UDS	Viruses	dsDNA viruses, no RNA stage	Caudovirales	Myoviridae	unclassified Myoviridae	Vibrio phage vB_VpaM_MAR				0.0433839
UDS	Viruses	dsDNA viruses, no RNA stage	Caudovirales	Siphoviridae	Lambdalikevirus	unclassified Lambda-like viruses	Enterobacteria phage mEpX1			0.0433839
UDS	Viruses	dsDNA viruses, no RNA stage	Caudovirales	Podoviridae	N4likevirus	unclassified N4likevirus	Salmonella phage FSL SP-058			0.0433839
UDS	Viruses	dsDNA viruses, no RNA stage	Caudovirales	Myoviridae	unclassified Myoviridae	Synechococcus phage S-ShM2				0.0433839
UDS	Viruses	dsDNA viruses, no RNA stage	Herpesvirales	Herpesviridae	Gammaherpesvirinae	Rhadinovirus	Human herpesvirus 8			0.0433839
UDS	Viruses	dsDNA viruses, no RNA stage	Caudovirales	Podoviridae	unassigned Podoviridae	Roseobacter phage SIO1				0.0433839
UDS	Viruses	dsDNA viruses, no RNA stage	Caudovirales	Siphoviridae	Phic3unalikevirus	unclassified Phic3unalikevirus	Streptomyces phage phiBT1			0.0433839
UDS	Viruses	dsDNA viruses, no RNA stage	Caudovirales	Podoviridae	unclassified Podoviridae	Enterobacteria phage Min27				0.0433839
UDS	Viruses	dsDNA viruses, no RNA stage	Caudovirales	Siphoviridae	unclassified Siphoviridae	Clostridium phage PhiS63				0.0433839
UDS	Viruses	dsDNA viruses, no RNA stage	Caudovirales	Podoviridae	unassigned Podoviridae	Vibrio phage VpV262				0.0433839
UDS	Viruses	dsDNA viruses, no RNA stage	Caudovirales	Siphoviridae	unclassified Siphoviridae	Mycobacterium phage 32HC				0.0433839
UDS	Viruses	unclassified phages	Bacillus phage phBC6A52							0.0433839
UDS	Viruses	ssRNA viruses	ssRNA positive-strand viruses, no DNA stage	Sobemovirus	Turnip rosette virus					0.0433839
UDS	Viruses	dsDNA viruses, no RNA stage	Caudovirales	Siphoviridae	unclassified Siphoviridae	Mycobacterium phage MichelleMyBell				0.0433839
UDS	Viruses	dsDNA viruses, no RNA stage	Caudovirales	Siphoviridae	unclassified Siphoviridae	Pseudoalteromonas phage H105/1				0.0433839
UDS	Viruses	dsDNA viruses, no RNA stage	Caudovirales	Myoviridae	I3likevirus	unclassified I3-like viruses	Mycobacterium phage ScottMcG			0.0433839
UDS	Viruses	ssDNA viruses	Parvoviridae	Parvovirinae	unclassified Parvovirinae	Parvovirus NIH-CQV				0.0433839
UDS	Viruses	ssRNA viruses	ssRNA positive-strand viruses, no DNA stage	Sobemovirus	Sesbania mosaic virus					0.0433839
UDS	Viruses	dsDNA viruses, no RNA stage	Caudovirales	Siphoviridae	Tunalikevirus	unclassified Tunalikevirus	Enterobacteria phage vB_EcoS_ACG-M12			0.0433839
UDS	Viruses	dsDNA viruses, no RNA stage	Caudovirales	Myoviridae	Tevenvirinae	T4likevirus	unclassified T4-like viruses	Enterobacteria phage Bp7		0.0433839
UDS	Viruses	dsDNA viruses, no RNA stage	Caudovirales	Myoviridae	Viunalikevirus	Escherichia phage PhaxI				0.0433839
UDS	Viruses	dsDNA viruses, no RNA stage	Caudovirales	Siphoviridae	unclassified Siphoviridae	Lactococcus phage P087				0.0433839
UDS	Viruses	dsDNA viruses, no RNA stage	Caudovirales	Myoviridae	unclassified Myoviridae	Bacillus phage CampHawk				0.0433839
UDS	Viruses	dsDNA viruses, no RNA stage	Caudovirales	Siphoviridae	unclassified Siphoviridae	Enterobacter phage Enc34				0.0433839
UDS	Viruses	dsDNA viruses, no RNA stage	Caudovirales	Myoviridae	unclassified Myoviridae	Enterobacteria phage phiP27				0.0433839
UDS	Viruses	dsDNA viruses, no RNA stage	Caudovirales	Myoviridae	Pbunalikevirus	Pseudomonas phage PB1				0.0433839
UDS	Viruses	dsDNA viruses, no RNA stage	Caudovirales	Siphoviridae	unclassified Siphoviridae	Clostridium phage phi3626				0.0433839
UDS	Viruses	dsDNA viruses, no RNA stage	Caudovirales	Siphoviridae	unclassified Siphoviridae	Bacillus phage Riggi				0.0433839
UDS	Viruses	dsDNA viruses, no RNA stage	Caudovirales	Siphoviridae	unclassified Siphoviridae	Mycobacterium phage vB_MapS_FF47				0.0433839
UDS	Viruses	dsDNA viruses, no RNA stage	Caudovirales	Siphoviridae	unclassified Siphoviridae	Bacillus phage phIS3501				0.0433839
UDS	Viruses	dsDNA viruses, no RNA stage	Caudovirales	Myoviridae	unclassified Myoviridae	Yersinia phage phiR1-37				0.0433839
UDS	Viruses	dsDNA viruses, no RNA stage	Caudovirales	Siphoviridae	unclassified Siphoviridae	Mycobacterium phage Donovan				0.0433839
UDS	Viruses	dsDNA viruses, no RNA stage	Caudovirales	Siphoviridae	unclassified Siphoviridae	Mycobacterium phage Tweety				0.0433839
UDS	Viruses	dsDNA viruses, no RNA stage	Caudovirales	Myoviridae	unclassified Myoviridae	Prochlorococcus phage P-SSM3				0.0433839
UDS	Viruses	dsDNA viruses, no RNA stage	Caudovirales	Siphoviridae	unclassified Siphoviridae	Mycobacterium phage Wee				0.0433839
UDS	Viruses	dsDNA viruses, no RNA stage	Caudovirales	Siphoviridae	unclassified Siphoviridae	Streptococcus phage phiNJ2				0.0433839
UDS	Viruses	dsDNA viruses, no RNA stage	Caudovirales	Myoviridae	unclassified Myoviridae	Synechococcus phage S-SM1				0.0433839
UDS	Viruses	dsDNA viruses, no RNA stage	Caudovirales	Siphoviridae	unclassified Siphoviridae	Mycobacterium phage Barnyard				0.0433839
UDS	Viruses	ssRNA viruses	ssRNA positive-strand viruses, no DNA stage	Tombusviridae	Dianthovirus	Red clover necrotic mosaic virus				0.0433839
UDS	Viruses	dsDNA viruses, no RNA stage	Caudovirales	Myoviridae	Spounavirinae	unassigned Spounavirinae	Lactobacillus phage LP65			0.0433839
UDS	Viruses	ssDNA viruses	Microviridae	Gokushovirinae	Chlamydiamicrovirus	unclassified Chlamydiamicrovirus	Chlamydia phage 4			0.0433839
UDS	Viruses	dsDNA viruses, no RNA stage	Caudovirales	Siphoviridae	unclassified Siphoviridae	Mycobacterium phage HINdeR				0.0433839
UDS	Viruses	dsDNA viruses, no RNA stage	Caudovirales	Siphoviridae	unclassified Siphoviridae	Mycobacterium phage Jasper				0.0433839
UDS	Viruses	ssRNA viruses	ssRNA positive-strand viruses, no DNA stage	Picornavirales	unassigned Picornavirales	Bacillarnavirus	Rhizosolenia setigera RNA virus 01			0.0433839
UDS	Viruses	dsDNA viruses, no RNA stage	Caudovirales	Siphoviridae	unclassified Siphoviridae	Lactococcus phage 949				0.0433839
UDS	Viruses	dsDNA viruses, no RNA stage	Poxviridae	Entomopoxvirinae	Betaentomopoxvirus	Choristoneura biennis entomopoxvirus 'L'				0.0433839
UDS	Viruses	dsDNA viruses, no RNA stage	Caudovirales	Myoviridae	Spounavirinae	Twortlikevirus	Staphylococcus phage Twort			0.0433839
UDS	Viruses	dsDNA viruses, no RNA stage	Caudovirales	Siphoviridae	Phic3unalikevirus	unclassified Phic3unalikevirus	Streptomyces phage phiSASD1			0.0433839
UDS	Viruses	dsDNA viruses, no RNA stage	Caudovirales	Myoviridae	unclassified Myoviridae	Shewanella phage Spp001				0.0433839
UDS	Viruses	dsDNA viruses, no RNA stage	Caudovirales	Myoviridae	unclassified Myoviridae	Pseudomonas phage PAK_P4				0.0433839
UDS	Viruses	dsDNA viruses, no RNA stage	Mimiviridae	unclassified Mimiviridae	Megavirus chiliensis					0.0433839
UDS	Viruses	dsDNA viruses, no RNA stage	Caudovirales	unclassified Caudovirales	Staphylococcus phage SA11					0.0433839
UDS	Viruses	dsDNA viruses, no RNA stage	Caudovirales	Siphoviridae	unclassified Siphoviridae	Mycobacterium phage Whirlwind				0.0433839
UDS	Viruses	dsDNA viruses, no RNA stage	Bicaudaviridae	unclassified Bicaudaviridae	Sulfolobus virus STSV1					0.0433839
UDS	Viruses	dsDNA viruses, no RNA stage	Caudovirales	Siphoviridae	unclassified Siphoviridae	Streptomyces phage phiHau3				0.0433839
UDS	Viruses	dsDNA viruses, no RNA stage	Caudovirales	Siphoviridae	unclassified Siphoviridae	Bacillus phage BMBtp2				0.0433839
UDS	Viruses	dsDNA viruses, no RNA stage	Caudovirales	Siphoviridae	unclassified Siphoviridae	Salmonella phage SETP13				0.0433839
UDS	Viruses	dsDNA viruses, no RNA stage	Caudovirales	Siphoviridae	unclassified Siphoviridae	Salmonella phage SPN19				0.0433839
UDS	Viruses	dsDNA viruses, no RNA stage	Caudovirales	Siphoviridae	unclassified Siphoviridae	Staphylococcus phage StB27				0.0433839
UDS	Viruses	dsDNA viruses, no RNA stage	Caudovirales	Siphoviridae	T5likevirus	Enterobacteria phage T5				0.0433839
UDS	Viruses	unclassified phages	Phage Gifsy-2							0.0433839
UDS	Viruses	dsDNA viruses, no RNA stage	Caudovirales	Podoviridae	N4likevirus	unclassified N4likevirus	Erwinia phage Ea9-2			0.0433839
UDS	Viruses	dsDNA viruses, no RNA stage	Caudovirales	Myoviridae	Tevenvirinae	T4likevirus	unclassified T4-like viruses	Aeromonas phage Aes012		0.0433839
UDS	Viruses	dsDNA viruses, no RNA stage	Caudovirales	Myoviridae	unclassified Myoviridae	Campylobacter phage CP30A				0.0433839
UDS	Viruses	dsDNA viruses, no RNA stage	Caudovirales	Myoviridae	unclassified Myoviridae	Yersinia phage phiR1-RT				0.0433839
UDS	Viruses	dsDNA viruses, no RNA stage	Caudovirales	Siphoviridae	unclassified Siphoviridae	Mycobacterium phage Goku				0.0433839
UDS	Viruses	dsDNA viruses, no RNA stage	Caudovirales	Podoviridae	P22likevirus	unclassified P22likevirus	Salmonella phage epsilon34			0.0433839
UDS	Viruses	ssDNA viruses	Microviridae	Gokushovirinae	Bdellomicrovirus	Bdellovibrio phage phiMH2K				0.0433839
UDS	Viruses	dsDNA viruses, no RNA stage	Caudovirales	Podoviridae	N4likevirus	unclassified N4likevirus	Enterobacter phage IME11			0.0433839
UDS	Viruses	dsDNA viruses, no RNA stage	Caudovirales	Myoviridae	unclassified Myoviridae	Synechococcus phage S-RIM2	Synechococcus phage S-RIM2 R1_1999			0.0433839
UDS	Viruses	dsDNA viruses, no RNA stage	Caudovirales	Podoviridae	P22likevirus	unclassified P22likevirus	Salmonella phage ST160			0.0433839
UDS	Viruses	dsDNA viruses, no RNA stage	Caudovirales	Siphoviridae	unclassified Siphoviridae	Lactococcus phage P335 sensu lato				0.0433839
UDS	Viruses	dsDNA viruses, no RNA stage	Caudovirales	Siphoviridae	unclassified Siphoviridae	Streptomyce phage TG1				0.0433839
UDS	Viruses	dsDNA viruses, no RNA stage	Caudovirales	Podoviridae	N4likevirus	unclassified N4likevirus	Achromobacter phage JWAlpha			0.0433839
UDS	Viruses	dsDNA viruses, no RNA stage	Caudovirales	Siphoviridae	unclassified Siphoviridae	Lactobacillus phage phiLdb				0.0433839
UDS	Viruses	dsDNA viruses, no RNA stage	Caudovirales	Myoviridae	unclassified Myoviridae	VHML-like phages	Vibrio phage VHML			0.0433839
UDS	Viruses	dsDNA viruses, no RNA stage	unclassified dsDNA viruses	unclassified archaeal dsDNA viruses	Haloviruses	Halovirus HRTV-8				0.0433839
UDS	Viruses	dsDNA viruses, no RNA stage	Caudovirales	Myoviridae	unclassified Myoviridae	Erwinia phage vB_EamM-Y2				0.0433839
UDS	Viruses	dsDNA viruses, no RNA stage	Caudovirales	Siphoviridae	unclassified Siphoviridae	Mycobacterium phage Qyrzula				0.0433839
UDS	Viruses	dsDNA viruses, no RNA stage	Caudovirales	Podoviridae	Phieco32likevirus	Enterobacteria phage Phieco32				0.0433839
UDS	Viruses	dsDNA viruses, no RNA stage	Caudovirales	Siphoviridae	unclassified Siphoviridae	Mycobacterium phage Llij				0.0433839
UDS	Viruses	dsDNA viruses, no RNA stage	Caudovirales	Siphoviridae	Lambdalikevirus	unclassified Lambda-like viruses	Enterobacteria phage mEp237			0.0433839
UDS	Viruses	dsDNA viruses, no RNA stage	Caudovirales	Siphoviridae	unclassified Siphoviridae	Mycobacterium phage Crossroads				0.0433839
UDS	Viruses	dsDNA viruses, no RNA stage	Ascoviridae	Ascovirus	Spodoptera frugiperda ascovirus 1a					0.0433839
UDS	Viruses	dsDNA viruses, no RNA stage	Caudovirales	Siphoviridae	unclassified Siphoviridae	Listeria phage P40				0.0433839
UDS	Viruses	dsDNA viruses, no RNA stage	Caudovirales	Podoviridae	N4likevirus	unclassified N4likevirus	Acinetobacter phage Presley			0.0433839
UDS	Viruses	dsDNA viruses, no RNA stage	Phycodnaviridae	unclassified Phycodnaviridae	Ostreococcus virus OsV5					0.0433839
UDS	Viruses	dsDNA viruses, no RNA stage	Herpesvirales	Herpesviridae	Gammaherpesvirinae	Lymphocryptovirus	Macacine herpesvirus 4			0.0433839
UDS	Viruses	dsDNA viruses, no RNA stage	Poxviridae	Entomopoxvirinae	unclassified Entomopoxvirinae	Melanoplus sanguinipes entomopoxvirus				0.0433839
UDS	Viruses	ssDNA viruses	Microviridae	Gokushovirinae	unclassified Gokushovirinae	Marine gokushovirus				0.0433839
UDS	Viruses	dsDNA viruses, no RNA stage	Caudovirales	Siphoviridae	unclassified Siphoviridae	Mycobacterium phage Reprobate				0.0433839
UDS	Viruses	unclassified phages	Streptococcus pyogenes phage 315.2							0.0433839
UDS	Viruses	dsDNA viruses, no RNA stage	Caudovirales	Myoviridae	Tevenvirinae	T4likevirus	unclassified T4-like viruses	Enterobacteria phage JS10		0.0433839
UDS	Viruses	dsDNA viruses, no RNA stage	Caudovirales	Siphoviridae	unclassified Siphoviridae	Staphylococcus phage 2638A				0.0433839
UDS	Viruses	dsRNA viruses	Totiviridae	unclassified Totiviridae	Penaeid shrimp infectious myonecrosis virus					0.0433839
UDS	Viruses	dsDNA viruses, no RNA stage	Caudovirales	Podoviridae	unassigned Podoviridae	Lactococcus phage KSY1				0.0433839
UDS	Viruses	dsDNA viruses, no RNA stage	Caudovirales	Podoviridae	Autographivirinae	Phikmvlikevirus	unclassified phiKMV-like phages	Ralstonia phage RSB1		0.0433839
UDS	Viruses	dsDNA viruses, no RNA stage	Caudovirales	Podoviridae	N4likevirus	unclassified N4likevirus	Vibrio phage JA-1			0.0433839
UDS	Viruses	ssRNA viruses	ssRNA positive-strand viruses, no DNA stage	Tombusviridae	Panicovirus	Cocksfoot mild mosaic virus				0.0433839
UDS	Viruses	dsDNA viruses, no RNA stage	Caudovirales	Siphoviridae	unclassified Siphoviridae	Clostridium phage phiCD6356				0.0433839
UDS	Viruses	dsDNA viruses, no RNA stage	Caudovirales	Siphoviridae	unclassified Siphoviridae	Lactobacillus phage phiadh				0.0433839
UDS	Viruses	dsDNA viruses, no RNA stage	Caudovirales	Myoviridae	unclassified Myoviridae	Synechococcus phage Syn19				0.0433839
UDS	Viruses	dsDNA viruses, no RNA stage	Caudovirales	Myoviridae	unclassified Myoviridae	Prochlorococcus phage P-HM2				0.0433839
UDS	Viruses	dsDNA viruses, no RNA stage	Herpesvirales	Alloherpesviridae	Cyprinivirus	Anguillid herpesvirus 1				0.0433839
UDS	Viruses	dsDNA viruses, no RNA stage	Caudovirales	Myoviridae	Tevenvirinae	T4likevirus	unclassified T4-like viruses	Klebsiella phage KP27		0.0433839
UDS	Viruses	dsDNA viruses, no RNA stage	unclassified dsDNA viruses	Nudivirus	Heliothis zea virus 1	Helicoverpa zea nudivirus 2				0.0433839
UDS	Viruses	dsDNA viruses, no RNA stage	Caudovirales	Podoviridae	P22likevirus	Salmonella phage ST64T				0.0433839
UDS	Viruses	ssRNA viruses	ssRNA positive-strand viruses, no DNA stage	Picornavirales	Dicistroviridae	Cripavirus	Rhopalosiphum padi virus			0.0433839
UDS	Viruses	dsDNA viruses, no RNA stage	Caudovirales	unclassified Caudovirales	Cyanophage SS120-1					0.0433839
UDS	Viruses	dsDNA viruses, no RNA stage	Caudovirales	Siphoviridae	unclassified Siphoviridae	Clostridium phage phiCD38-2				0.0289226
UDS	Viruses	ssRNA viruses	ssRNA positive-strand viruses, no DNA stage	Picornavirales	Dicistroviridae	Aparavirus	Solenopsis invicta virus-1			0.0289226
UDS	Viruses	dsDNA viruses, no RNA stage	Tectiviridae	Tectivirus	Bacillus phage AP50					0.0289226
UDS	Viruses	dsDNA viruses, no RNA stage	Caudovirales	Siphoviridae	unclassified Siphoviridae	Mycobacterium phage Peaches				0.0289226
UDS	Viruses	dsDNA viruses, no RNA stage	Caudovirales	Siphoviridae	unclassified Siphoviridae	Bacillus phage PBC1				0.0289226
UDS	Viruses	dsDNA viruses, no RNA stage	Caudovirales	Siphoviridae	unclassified Siphoviridae	Mycobacterium phage Catdawg				0.0289226
UDS	Viruses	dsDNA viruses, no RNA stage	unclassified dsDNA viruses	unclassified archaeal dsDNA viruses	Haloviruses	Halovirus HHTV-2				0.0289226
UDS	Viruses	dsDNA viruses, no RNA stage	Caudovirales	Myoviridae	unclassified Myoviridae	Bdellovibrio phage phi1402				0.0289226
UDS	Viruses	dsDNA viruses, no RNA stage	Caudovirales	Podoviridae	Autographivirinae	T7likevirus	Kluyvera phage Kvp1			0.0289226
UDS	Viruses	dsDNA viruses, no RNA stage	Caudovirales	Siphoviridae	unclassified Siphoviridae	Mycobacterium phage Che12				0.0289226
UDS	Viruses	dsDNA viruses, no RNA stage	Caudovirales	Siphoviridae	unclassified Siphoviridae	Sodalis phage SO-1				0.0289226
UDS	Viruses	ssRNA viruses	ssRNA positive-strand viruses, no DNA stage	Luteoviridae	Luteovirus	Bean leafroll virus				0.0289226
UDS	Viruses	dsDNA viruses, no RNA stage	Caudovirales	Myoviridae	unclassified Myoviridae	Enterobacter phage PG7				0.0289226
UDS	Viruses	dsDNA viruses, no RNA stage	Caudovirales	Myoviridae	unclassified Myoviridae	Pseudomonas phage JG004				0.0289226
UDS	Viruses	dsDNA viruses, no RNA stage	Caudovirales	Myoviridae	unclassified Myoviridae	Burkholderia phage ST79				0.0289226
UDS	Viruses	dsDNA viruses, no RNA stage	Caudovirales	unclassified Caudovirales	Geobacillus phage GBSV1					0.0289226
UDS	Viruses	dsDNA viruses, no RNA stage	Caudovirales	Siphoviridae	unclassified Siphoviridae	Streptococcus phage ALQ13.2				0.0289226
UDS	Viruses	dsDNA viruses, no RNA stage	Caudovirales	Myoviridae	unclassified Myoviridae	Synechococcus phage S-SSM5				0.0289226
UDS	Viruses	dsDNA viruses, no RNA stage	Caudovirales	Siphoviridae	unclassified Siphoviridae	Rhodococcus phage RER2				0.0289226
UDS	Viruses	dsDNA viruses, no RNA stage	Caudovirales	Myoviridae	Bcepmulikevirus	Burkholderia phage BcepMu				0.0289226
UDS	Viruses	dsDNA viruses, no RNA stage	unclassified dsDNA viruses	Abalone shriveling syndrome-associated virus						0.0289226
UDS	Viruses	dsDNA viruses, no RNA stage	Caudovirales	Podoviridae	unclassified Podoviridae	Cellulophaga phage phi18:3				0.0289226
UDS	Viruses	dsDNA viruses, no RNA stage	Caudovirales	Siphoviridae	unclassified Siphoviridae	Corynebacterium phage BFK20				0.0289226
UDS	Viruses	dsDNA viruses, no RNA stage	Caudovirales	Podoviridae	Autographivirinae	T7likevirus	unclassified T7-like viruses	Enterobacteria phage BA14		0.0289226
UDS	Viruses	dsDNA viruses, no RNA stage	Caudovirales	Podoviridae	unclassified Podoviridae	Salmonella phage SPN9CC				0.0289226
UDS	Viruses	ssRNA viruses	ssRNA positive-strand viruses, no DNA stage	Sobemovirus	unclassified Sobemovirus	Artemisia virus A				0.0289226
UDS	Viruses	dsDNA viruses, no RNA stage	Caudovirales	Siphoviridae	unclassified Siphoviridae	Streptococcus phage SP-QS1				0.0289226
UDS	Viruses	dsDNA viruses, no RNA stage	Caudovirales	Myoviridae	Tevenvirinae	T4likevirus	unclassified T4-like viruses	Aeromonas phage phiAS4		0.0289226
UDS	Viruses	ssDNA viruses	Microviridae	Gokushovirinae	Chlamydiamicrovirus	unclassified Chlamydiamicrovirus	Chlamydia phage 3			0.0289226
UDS	Viruses	dsDNA viruses, no RNA stage	Caudovirales	Siphoviridae	unclassified Siphoviridae	Streptococcus phage PH15				0.0289226
UDS	Viruses	dsDNA viruses, no RNA stage	Lipothrixviridae	Betalipothrixvirus	Sulfolobus islandicus filamentous virus					0.0289226
UDS	Viruses	dsDNA viruses, no RNA stage	Caudovirales	Siphoviridae	unclassified Siphoviridae	Salmonella phage vB_SenS-Ent1				0.0289226
UDS	Viruses	ssRNA viruses	ssRNA positive-strand viruses, no DNA stage	Picornavirales	Dicistroviridae	Cripavirus	Plautia stali intestine virus			0.0289226
UDS	Viruses	dsDNA viruses, no RNA stage	Bicaudaviridae	unclassified Bicaudaviridae	Sulfolobus virus STSV2					0.0289226
UDS	Viruses	dsDNA viruses, no RNA stage	Caudovirales	Myoviridae	Spounavirinae	Twortlikevirus	unclassified Twortlikevirus	Staphylococcus phage phiSA012		0.0289226
UDS	Viruses	dsDNA viruses, no RNA stage	Caudovirales	Myoviridae	Spounavirinae	Twortlikevirus	Staphylococcus phage K			0.0289226
UDS	Viruses	ssRNA viruses	ssRNA positive-strand viruses, no DNA stage	Picornavirales	Dicistroviridae	Cripavirus	Triatoma virus			0.0289226
UDS	Viruses	dsDNA viruses, no RNA stage	Caudovirales	Siphoviridae	unclassified Siphoviridae	Enterococcus phage EFRM31				0.0289226
UDS	Viruses	dsDNA viruses, no RNA stage	Caudovirales	Siphoviridae	unclassified Siphoviridae	Staphylococcus phage phiETA2				0.0289226
UDS	Viruses	dsDNA viruses, no RNA stage	Caudovirales	Siphoviridae	unclassified Siphoviridae	Enterococcus phage phiFL1A				0.0289226
UDS	Viruses	dsDNA viruses, no RNA stage	Caudovirales	Podoviridae	Autographivirinae	unassigned Autographivirinae	Synechococcus phage P60			0.0289226
UDS	Viruses	dsDNA viruses, no RNA stage	Baculoviridae	Betabaculovirus	unclassified Betabaculovirus	Spodoptera litura granulovirus				0.0289226
UDS	Viruses	dsDNA viruses, no RNA stage	Caudovirales	Myoviridae	Tevenvirinae	T4likevirus	unclassified T4-like viruses	Escherichia phage wV7		0.0289226
UDS	Viruses	dsDNA viruses, no RNA stage	Caudovirales	Siphoviridae	unclassified Siphoviridae	Streptomyces phage Lika				0.0289226
UDS	Viruses	dsDNA viruses, no RNA stage	Plasmaviridae	Plasmavirus	Acholeplasma phage L2					0.0289226
UDS	Viruses	dsDNA viruses, no RNA stage	Caudovirales	Myoviridae	unclassified Myoviridae	Halocynthia phage JM-2012				0.0289226
UDS	Viruses	dsDNA viruses, no RNA stage	Rudiviridae	Rudivirus	Sulfolobus islandicus rod-shaped virus 2					0.0289226
UDS	Viruses	dsDNA viruses, no RNA stage	Iridoviridae	Ranavirus	European catfish virus					0.0289226
UDS	Viruses	dsDNA viruses, no RNA stage	Caudovirales	Siphoviridae	T5likevirus	unclassified T5likevirus	Escherichia phage bV_EcoS_AKFV33			0.0289226
UDS	Viruses	dsDNA viruses, no RNA stage	Caudovirales	Siphoviridae	unclassified Siphoviridae	Mycobacterium phage Chy5				0.0289226
UDS	Viruses	dsDNA viruses, no RNA stage	Caudovirales	Myoviridae	Phikzlikevirus	Pseudomonas phage phiKZ				0.0289226
UDS	Viruses	dsDNA viruses, no RNA stage	Caudovirales	Siphoviridae	unclassified Siphoviridae	Xanthomonas phage CP1				0.0289226
UDS	Viruses	dsDNA viruses, no RNA stage	Caudovirales	Myoviridae	PhiCD119likevirus	Clostridium phage phiCD27				0.0289226
UDS	Viruses	dsDNA viruses, no RNA stage	Caudovirales	Podoviridae	Autographivirinae	Phikmvlikevirus	unclassified phiKMV-like phages	Cronobacter phage vB_CskP_GAP227		0.0289226
UDS	Viruses	ssDNA viruses	unclassified ssDNA viruses	Dragonfly larvae associated circular virus-5						0.0289226
UDS	Viruses	dsDNA viruses, no RNA stage	Caudovirales	Siphoviridae	unclassified Siphoviridae	Lactobacillus phage JCL1032				0.0289226
UDS	Viruses	dsDNA viruses, no RNA stage	Caudovirales	Siphoviridae	unclassified Siphoviridae	Mycobacterium phage Validus				0.0289226
UDS	Viruses	dsDNA viruses, no RNA stage	Caudovirales	Siphoviridae	unclassified Siphoviridae	Mycobacterium phage KayaCho				0.0289226
UDS	Viruses	dsDNA viruses, no RNA stage	Caudovirales	Siphoviridae	unclassified Siphoviridae	Listeria phage 2389				0.0289226
UDS	Viruses	dsDNA viruses, no RNA stage	Caudovirales	Podoviridae	unclassified Podoviridae	Shigella phage pSb-1				0.0289226
UDS	Viruses	dsDNA viruses, no RNA stage	Caudovirales	Siphoviridae	unclassified Siphoviridae	Mycobacterium phage Jovo				0.0289226
UDS	Viruses	dsDNA viruses, no RNA stage	Caudovirales	Myoviridae	unclassified Myoviridae	Cronobacter phage CR5				0.0289226
UDS	Viruses	dsRNA viruses	Totiviridae	unclassified Totiviridae	Drosophila melanogaster totivirus SW-2009a					0.0289226
UDS	Viruses	dsDNA viruses, no RNA stage	Caudovirales	Myoviridae	Peduovirinae	P2likevirus	unclassified P2-like viruses	Enterobacteria phage fiAA91-ss		0.0289226
UDS	Viruses	dsDNA viruses, no RNA stage	Baculoviridae	Alphabaculovirus	Epiphyas postvittana nucleopolyhedrovirus					0.0289226
UDS	Viruses	dsDNA viruses, no RNA stage	Caudovirales	Myoviridae	Tevenvirinae	T4likevirus	unclassified T4-like viruses	Enterobacteria phage vB_EcoM_ACG-C40		0.0289226
UDS	Viruses	dsDNA viruses, no RNA stage	Caudovirales	Siphoviridae	unclassified Siphoviridae	Salmonella phage FSL SP-031				0.0289226
UDS	Viruses	ssRNA viruses	ssRNA positive-strand viruses, no DNA stage	Picornavirales	Dicistroviridae	Cripavirus	Aphid lethal paralysis virus			0.0289226
UDS	Viruses	dsDNA viruses, no RNA stage	Caudovirales	Siphoviridae	unclassified Siphoviridae	Staphylococcus phage 53 sensu lato	Staphylococcus phage X2			0.0289226
UDS	Viruses	dsDNA viruses, no RNA stage	Caudovirales	Siphoviridae	unclassified Siphoviridae	Lactobacillus phage PL-1				0.0289226
UDS	Viruses	dsDNA viruses, no RNA stage	Caudovirales	Myoviridae	unclassified Myoviridae	Thermus phage phiYS40				0.0289226
UDS	Viruses	dsDNA viruses, no RNA stage	Caudovirales	Siphoviridae	unclassified Siphoviridae	Mycobacterium phage Trouble				0.0289226
UDS	Viruses	unclassified archaeal viruses	Hyperthermophilic Archaeal Virus 2							0.0289226
UDS	Viruses	dsDNA viruses, no RNA stage	Caudovirales	Siphoviridae	unclassified Siphoviridae	Tsukamurella phage TPA2				0.0289226
UDS	Viruses	dsDNA viruses, no RNA stage	Caudovirales	Podoviridae	Autographivirinae	unclassified Autographivirinae	Citrobacter phage CR8			0.0289226
UDS	Viruses	dsDNA viruses, no RNA stage	Caudovirales	Siphoviridae	unclassified Siphoviridae	Pseudomonas phage JBD5				0.0289226
UDS	Viruses	dsDNA viruses, no RNA stage	Caudovirales	Siphoviridae	Lambdalikevirus	unclassified Lambda-like viruses	Pseudomonas phage MP38			0.0289226
UDS	Viruses	dsDNA viruses, no RNA stage	Caudovirales	Podoviridae	Autographivirinae	Phikmvlikevirus	unclassified phiKMV-like phages	Escherichia phage phiKT		0.0289226
UDS	Viruses	dsDNA viruses, no RNA stage	Caudovirales	Siphoviridae	unclassified Siphoviridae	Mycobacterium phage Pacc40				0.0289226
UDS	Viruses	unclassified phages	Streptococcus pyogenes phage 315.1							0.0289226
UDS	Viruses	dsDNA viruses, no RNA stage	Caudovirales	Podoviridae	unclassified Podoviridae	Burkholderia phage BcepIL02				0.0289226
UDS	Viruses	dsDNA viruses, no RNA stage	Caudovirales	Siphoviridae	unclassified Siphoviridae	Mycobacterium phage RhynO				0.0289226
UDS	Viruses	dsDNA viruses, no RNA stage	Caudovirales	Siphoviridae	unclassified Siphoviridae	Streptococcus phage YMC-2011				0.0289226
UDS	Viruses	ssRNA viruses	ssRNA positive-strand viruses, no DNA stage	Tombusviridae	Tombusvirus	Pelargonium necrotic spot virus				0.0289226
UDS	Viruses	dsDNA viruses, no RNA stage	Caudovirales	Podoviridae	Autographivirinae	T7likevirus	unclassified T7-like viruses	Vibrio phage N4		0.0289226
UDS	Viruses	dsDNA viruses, no RNA stage	Baculoviridae	Betabaculovirus	Plutella xylostella granulovirus					0.0289226
UDS	Viruses	dsDNA viruses, no RNA stage	Caudovirales	Podoviridae	unassigned Podoviridae	Endosymbiont phage APSE-1				0.0289226
UDS	Viruses	dsDNA viruses, no RNA stage	Caudovirales	Myoviridae	I3likevirus	unclassified I3-like viruses	Mycobacterium phage Cali			0.0289226
UDS	Viruses	dsDNA viruses, no RNA stage	Caudovirales	Siphoviridae	unclassified Siphoviridae	Mycobacterium phage PhrostyMug				0.0289226
UDS	Viruses	dsDNA viruses, no RNA stage	Caudovirales	Podoviridae	Autographivirinae	unassigned Autographivirinae	Aeromonas phage phiAS7			0.0289226
UDS	Viruses	dsDNA viruses, no RNA stage	Caudovirales	Myoviridae	unclassified Myoviridae	Salmonella phage PVP-SE1				0.0289226
UDS	Viruses	dsDNA viruses, no RNA stage	Baculoviridae	Alphabaculovirus	Agrotis segetum nucleopolyhedrovirus					0.0289226
UDS	Viruses	dsDNA viruses, no RNA stage	Caudovirales	Podoviridae	unclassified Podoviridae	Prochlorococcus phage P-SSP10				0.0289226
[truncated: 4,081 more rows]

## Sheet: ViralRNA
Metagenome	domain	NCBI classification		Order	Family	# taxon_name				relative_abundance_%
[truncated: 5,316 more rows]

[truncated: 6 more sheets: 18SrRNA, ITS, 16SrRNA, cpn60, g23, RdRp]
